# Supplementary material for: Decoding the mitochondrial connection: development and validation of biomarkers for classifying and treating systemic lupus erythematosus through bioinformatics and machine learning
Source: BMC Rheumatol. 2023 Dec 4;7:44. doi: 10.1186/s41927-023-00369-0 (PMC10694981; doi:10.1186/s41927-023-00369-0)
Supplement: Supplementary file 1 — Supplementary Data S1: Inventory of MRGs Derived from MitoCarta 3.0. [file 41927_2023_369_MOESM1_ESM.xlsx]

## Sheet: Sheet1
gene	mirna	type
LYRM7	miR-101	na
LYRM7	miR-103a	na
SCO2	miR-103a	na
FAM210B	miR-105	na
IFI27	miR-105	na
FAM210B	miR-106a	na
IFI27	miR-106a	na
IFI27	miR-10a	na
LYRM7	miR-10b	na
IFI27	miR-122	na
LYRM7	miR-122	na
FAM210B	miR-122a	na
FAM210B	miR-125a-5p	na
IFI27	miR-125a-5p	na
FAM210B	miR-1271	na
FAM210B	miR-129-5p	na
IFI27	miR-129-5p	na
LYRM7	miR-129-5p	na
LYRM7	miR-130a	na
SCO2	miR-132	na
SCO2	miR-1352	na
LYRM7	miR-135a	na
MSRB2	miR-135a	na
SCO2	miR-135a	na
MSRB2	miR-137	na
FAM210B	miR-1378	na
IFI27	miR-1378	na
FAM210B	miR-137a	na
FAM210B	miR-137b	na
FAM210B	miR-138a	na
FAM210B	miR-138b	na
LYRM7	miR-139-5p	na
LYRM7	miR-141	na
FAM210B	miR-1420c	na
IFI27	miR-1420c	na
FAM210B	miR-1421a	na
IFI27	miR-1421a	na
FAM210B	miR-143	na
IFI27	miR-143	na
LYRM7	miR-143	na
LYRM7	miR-144	na
IFI27	miR-145	na
LYRM7	miR-145	na
FAM210B	miR-146a	na
FAM210B	miR-146b-5p	na
IFI27	miR-146b-5p	na
FAM210B	miR-146c	na
IFI27	miR-148a	na
MSRB2	miR-148a	na
FAM210B	miR-150	na
IFI27	miR-150	na
LYRM7	miR-150	na
MSRB2	miR-150	na
FAM210B	miR-153	na
FAM210B	miR-155	na
LYRM7	miR-155	na
IFI27	miR-15a	na
MSRB2	miR-15a	na
SCO2	miR-15a	na
IFI27	miR-17	na
LYRM7	miR-17	na
FAM210B	miR-1721	na
FAM210B	miR-17-5p	na
FAM210B	miR-181a	na
LYRM7	miR-181a	na
MSRB2	miR-181a	na
FAM210B	miR-182	na
IFI27	miR-182	na
MSRB2	miR-182	na
IFI27	miR-183	na
LYRM7	miR-183	na
LYRM7	miR-184	na
FAM210B	miR-18a	na
MSRB2	miR-18a	na
LYRM7	miR-190	na
MSRB2	miR-190	na
FAM210B	miR-190a	na
IFI27	miR-192	na
LYRM7	miR-192	na
MSRB2	miR-192	na
SCO2	miR-193	na
LYRM7	miR-194	na
FAM210B	miR-199a-5p	na
LYRM7	miR-199ab-5p	na
FAM210B	miR-19ab	na
FAM210B	miR-1a	na
IFI27	miR-1a	na
IFI27	miR-200b	na
LYRM7	miR-203	na
MSRB2	miR-203	na
LYRM7	miR-204	na
MSRB2	miR-204	na
FAM210B	miR-205a	na
FAM210B	miR-208a	na
LYRM7	miR-21	na
FAM210B	miR-214	na
IFI27	miR-214	na
MSRB2	miR-214	na
FAM210B	miR-215	na
FAM210B	miR-216a	na
LYRM7	miR-216a	na
LYRM7	miR-216b	na
FAM210B	miR-216b-5p	na
FAM210B	miR-217	na
LYRM7	miR-217	na
IFI27	miR-218	na
LYRM7	miR-218	na
FAM210B	miR-219-5p	na
LYRM7	miR-219-5p	na
SCO2	miR-22-3p	na
FAM210B	miR-23a	na
LYRM7	miR-23a	na
IFI27	miR-24	na
LYRM7	miR-24	na
FAM210B	miR-24-3p	na
SCO2	miR-24-3p	na
MSRB2	miR-25	na
IFI27	miR-26a	na
LYRM7	miR-26a	na
MSRB2	miR-26a	na
LYRM7	miR-27a	na
FAM210B	miR-291a-3p	na
IFI27	miR-291a-3p	na
FAM210B	miR-294	na
IFI27	miR-294	na
FAM210B	miR-295	na
IFI27	miR-295	na
IFI27	miR-29a	na
LYRM7	miR-29a	na
SCO2	miR-29a	na
FAM210B	miR-302	na
IFI27	miR-302	na
LYRM7	miR-30a	na
IFI27	miR-31	na
MSRB2	miR-31	na
LYRM7	miR-33-5p	na
SCO2	miR-33-5p	na
SCO2	miR-338-3p	na
SCO2	miR-34a	na
SCO2	miR-3619-5p	na
FAM210B	miR-372	na
IFI27	miR-372	na
FAM210B	miR-373	na
IFI27	miR-373	na
LYRM7	miR-383	na
MSRB2	miR-383	na
SCO2	miR-383	na
FAM210B	miR-384-5p	na
LYRM7	miR-425	na
MSRB2	miR-425	na
FAM210B	miR-425-5p	na
FAM210B	miR-428	na
IFI27	miR-428	na
LYRM7	miR-455-5p	na
SCO2	miR-455-5p	na
FAM210B	miR-4770	na
IFI27	miR-490-3p	na
FAM210B	miR-499-5p	na
IFI27	miR-503	na
FAM210B	miR-507	na
FAM210B	miR-5127	na
FAM210B	miR-519a	na
IFI27	miR-519a	na
FAM210B	miR-520a	na
IFI27	miR-520a	na
FAM210B	miR-520b	na
IFI27	miR-520b	na
FAM210B	miR-520c	na
IFI27	miR-520c	na
FAM210B	miR-520d	na
IFI27	miR-520d	na
FAM210B	miR-520e	na
IFI27	miR-520e	na
LYRM7	miR-7	na
MSRB2	miR-7	na
LYRM7	miR-93	na
FAM210B	miR-93a	na
FAM210B	miR-96	na
IFI27	miR-9a	na
