# Supplementary material for: Decoding the mitochondrial connection: development and validation of biomarkers for classifying and treating systemic lupus erythematosus through bioinformatics and machine learning
Source: BMC Rheumatol. 2023 Dec 4;7:44. doi: 10.1186/s41927-023-00369-0 (PMC10694981; doi:10.1186/s41927-023-00369-0)
Supplement: Supplementary file 2 — Supplementary Data S2: List of DEGs in SLE. [file 41927_2023_369_MOESM2_ESM.xlsx]

## Sheet: Sheet1
MICU3
PNPT1
BIK
CMPK2
HINT3
PRSS35
ABCD2
IFI27
HAGH
SLC25A39
ALDH5A1
BCL2A1
MTFR2
SPTLC2
MSRB2
BCL2L1
PMAIP1
GLDC
FECH
SCO2
ACSL6
GUK1
FAM210B
LAP3
ALAS2
LYRM7
LIG3
