# Supplementary material for: Decoding the mitochondrial connection: development and validation of biomarkers for classifying and treating systemic lupus erythematosus through bioinformatics and machine learning
Source: BMC Rheumatol. 2023 Dec 4;7:44. doi: 10.1186/s41927-023-00369-0 (PMC10694981; doi:10.1186/s41927-023-00369-0)
Supplement: Supplementary file 3 — Supplementary Data S3: Interaction Data Between DEGs and MRGs Resulting in Identification of DE-MRGs in SLE. [file 41927_2023_369_MOESM3_ESM.xlsx]

## Sheet: Sheet1
cid,chemicalid,chemicalname,genesymbol,geneid,taxname,taxid,interaction,pmids
261,C018475,butyraldehyde,IFI27,3429,Homo sapiens,9606,butyraldehyde results in increased expression of IFI27 mRNA,26079696
712,D005557,Formaldehyde,IFI27,3429,Homo sapiens,9606,Formaldehyde results in decreased expression of IFI27 mRNA,28937961
784,D006861,Hydrogen Peroxide,IFI27,3429,Homo sapiens,9606,Hydrogen Peroxide affects the expression of IFI27 mRNA,20044591
935,D009532,Nickel,IFI27,3429,Homo sapiens,9606,Nickel results in increased expression of IFI27 mRNA,24768652
1576,C047806,monomethylpropion,IFI27,3429,Homo sapiens,9606,monomethylpropion affects the expression of IFI27 mRNA,22303338
1983,D000082,Acetaminophen,IFI27,3429,Homo sapiens,9606,Acetaminophen results in decreased expression of IFI27 mRNA,26690555|29067470
1983,D000082,Acetaminophen,IFI27,3429,Homo sapiens,9606,[Glycochenodeoxycholic Acid co-treated with Deoxycholic Acid co-treated with Chenodeoxycholic Acid co-treated with Glycodeoxycholic Acid co-treated with Glycocholic Acid co-treated with Acetaminophen] results in decreased expression of IFI27 mRNA,33819548
2130,D000547,Amantadine,IFI27,3429,Homo sapiens,9606,Amantadine results in increased expression of IFI27 mRNA,16756086
2236,C000228,aristolochic acid I,IFI27,3429,Homo sapiens,9606,aristolochic acid I results in increased expression of IFI27 mRNA,33212167
2265,D001379,Azathioprine,IFI27,3429,Homo sapiens,9606,Azathioprine results in decreased expression of IFI27 mRNA,19192274
2336,D001564,Benzo(a)pyrene,IFI27,3429,Homo sapiens,9606,Benzo(a)pyrene results in increased expression of IFI27 mRNA,19152381|20106945|22316170
2336,D001564,Benzo(a)pyrene,IFI27,3429,Homo sapiens,9606,Benzo(a)pyrene results in increased methylation of IFI27 promoter|Benzo(a)pyrene results in increased methylation of IFI27 5' UTR|Benzo(a)pyrene results in increased methylation of IFI27 3' UTR,27901495
2336,D001564,Benzo(a)pyrene,IFI27,3429,Homo sapiens,9606,chlorophyllin inhibits the reaction [Benzo(a)pyrene results in increased expression of IFI27 mRNA],19152381
3033,D004008,Diclofenac,IFI27,3429,Homo sapiens,9606,Diclofenac results in decreased expression of IFI27 mRNA,19192274
3121,D014635,Valproic Acid,IFI27,3429,Homo sapiens,9606,Valproic Acid results in decreased expression of IFI27 mRNA|Valproic Acid results in increased methylation of IFI27 gene,29154799
3715,D007213,Indomethacin,IFI27,3429,Homo sapiens,9606,[INS protein co-treated with Dexamethasone co-treated with 1-Methyl-3-isobutylxanthine co-treated with Indomethacin] results in decreased expression of IFI27 mRNA,28628672
3758,D015056,1-Methyl-3-isobutylxanthine,IFI27,3429,Homo sapiens,9606,[INS protein co-treated with Dexamethasone co-treated with 1-Methyl-3-isobutylxanthine co-treated with Indomethacin] results in decreased expression of IFI27 mRNA,28628672
5394,D000077204,Temozolomide,IFI27,3429,Homo sapiens,9606,Temozolomide results in increased expression of IFI27 mRNA,31758290
5519,C044387,"N,N,N',N'-tetrakis(2-pyridylmethyl)ethylenediamine",IFI27,3429,Homo sapiens,9606,"N,N,N',N'-tetrakis(2-pyridylmethyl)ethylenediamine results in increased expression of IFI27 mRNA",12756304
5743,D003907,Dexamethasone,IFI27,3429,Homo sapiens,9606,[INS protein co-treated with Dexamethasone co-treated with 1-Methyl-3-isobutylxanthine co-treated with Indomethacin] results in decreased expression of IFI27 mRNA,28628672
5755,D011239,Prednisolone,IFI27,3429,Homo sapiens,9606,Prednisolone results in decreased expression of IFI27 mRNA,19192274
5757,D004958,Estradiol,IFI27,3429,Homo sapiens,9606,[Estradiol co-treated with Tetrachlorodibenzodioxin] results in increased expression of IFI27 mRNA,19619570
5757,D004958,Estradiol,IFI27,3429,Homo sapiens,9606,Estradiol results in increased expression of IFI27 mRNA,19619570|21185374
6013,D013739,Testosterone,IFI27,3429,Homo sapiens,9606,Testosterone results in decreased expression of IFI27 mRNA,33359661
6410,D020122,tert-Butylhydroperoxide,IFI27,3429,Homo sapiens,9606,tert-Butylhydroperoxide results in decreased expression of IFI27 mRNA,15336504
6579,D020106,Acrylamide,IFI27,3429,Homo sapiens,9606,Acrylamide results in increased expression of IFI27 mRNA,32763439
6741,D008775,Methylprednisolone,IFI27,3429,Homo sapiens,9606,Methylprednisolone results in decreased expression of IFI27 mRNA,19192274
8063,C046012,pentanal,IFI27,3429,Homo sapiens,9606,pentanal results in increased expression of IFI27 mRNA,26079696
9416,C004648,testosterone enanthate,IFI27,3429,Homo sapiens,9606,testosterone enanthate affects the expression of IFI27 mRNA,17440010
10133,D002635,Chenodeoxycholic Acid,IFI27,3429,Homo sapiens,9606,[Glycochenodeoxycholic Acid co-treated with Deoxycholic Acid co-treated with Chenodeoxycholic Acid co-treated with Glycodeoxycholic Acid co-treated with Glycocholic Acid co-treated with Atazanavir Sulfate] results in increased expression of IFI27 mRNA|[Glycochenodeoxycholic Acid co-treated with Deoxycholic Acid co-treated with Cheno…
10140,D006000,Glycocholic Acid,IFI27,3429,Homo sapiens,9606,[Glycochenodeoxycholic Acid co-treated with Deoxycholic Acid co-treated with Chenodeoxycholic Acid co-treated with Glycodeoxycholic Acid co-treated with Glycocholic Acid co-treated with Atazanavir Sulfate] results in increased expression of IFI27 mRNA|[Glycochenodeoxycholic Acid co-treated with Deoxycholic Acid co-treated with Chenodeoxy…
10461,D009151,Mustard Gas,IFI27,3429,Homo sapiens,9606,Mustard Gas results in increased expression of IFI27 mRNA,25102026
12544,D005999,Glycochenodeoxycholic Acid,IFI27,3429,Homo sapiens,9606,[Glycochenodeoxycholic Acid co-treated with Deoxycholic Acid co-treated with Chenodeoxycholic Acid co-treated with Glycodeoxycholic Acid co-treated with Glycocholic Acid co-treated with Atazanavir Sulfate] results in increased expression of IFI27 mRNA|[Glycochenodeoxycholic Acid co-treated with Deoxycholic Acid co-treated with …
15625,D013749,Tetrachlorodibenzodioxin,IFI27,3429,Homo sapiens,9606,Tetrachlorodibenzodioxin results in decreased expression of IFI27 mRNA|[Estradiol co-treated with Tetrachlorodibenzodioxin] results in increased expression of IFI27 mRNA,19619570
15625,D013749,Tetrachlorodibenzodioxin,IFI27,3429,Homo sapiens,9606,Tetrachlorodibenzodioxin results in increased expression of IFI27 mRNA,16704738|20106945|21632981
22318,D006052,Gold Sodium Thiomalate,IFI27,3429,Homo sapiens,9606,Gold Sodium Thiomalate results in decreased expression of IFI27 mRNA,19192274
23954,D018030,Silver Compounds,IFI27,3429,Homo sapiens,9606,Silver Compounds results in increased expression of IFI27 mRNA,29703973
23973,D002104,Cadmium,IFI27,3429,Homo sapiens,9606,[Cadmium Chloride results in increased abundance of Cadmium] which results in decreased expression of IFI27 mRNA,35301059
24261,D012822,Silicon Dioxide,IFI27,3429,Homo sapiens,9606,Silicon Dioxide analog results in decreased expression of IFI27 mRNA,25895662
24261,D012822,Silicon Dioxide,IFI27,3429,Homo sapiens,9606,Silicon Dioxide results in increased expression of IFI27 mRNA,22300531
24424,D019287,Zinc Sulfate,IFI27,3429,Homo sapiens,9606,Zinc Sulfate results in decreased expression of IFI27 mRNA,12756304
24947,D019256,Cadmium Chloride,IFI27,3429,Homo sapiens,9606,[Cadmium Chloride results in increased abundance of Cadmium] which results in decreased expression of IFI27 mRNA,35301059
26177,C016805,"tris(1,3-dichloro-2-propyl)phosphate",IFI27,3429,Homo sapiens,9606,"tris(1,3-dichloro-2-propyl)phosphate results in decreased expression of IFI27 mRNA",26179874
31703,D004317,Doxorubicin,IFI27,3429,Homo sapiens,9606,Doxorubicin results in decreased expression of IFI27 mRNA,29803840
35370,D015215,Zidovudine,IFI27,3429,Homo sapiens,9606,[Zidovudine co-treated with IFNA1 protein] results in increased expression of IFI27 mRNA,20370541
51040,C049935,avobenzone,IFI27,3429,Homo sapiens,9606,avobenzone results in increased expression of IFI27 mRNA|avobenzone inhibits the reaction [IFI27 mRNA results in increased expression of BTBD7 mRNA]|IFI27 mRNA inhibits the reaction [avobenzone results in decreased expression of BTBD7 mRNA],29981360
54911,C051752,nefazodone,IFI27,3429,Homo sapiens,9606,[Glycochenodeoxycholic Acid co-treated with Deoxycholic Acid co-treated with Chenodeoxycholic Acid co-treated with Glycodeoxycholic Acid co-treated with Glycocholic Acid co-treated with nefazodone] results in increased expression of IFI27 mRNA,33819548
65064,C045651,epigallocatechin gallate,IFI27,3429,Homo sapiens,9606,epigallocatechin gallate results in decreased expression of IFI27 mRNA,32512070
68740,D000077211,Zoledronic Acid,IFI27,3429,Homo sapiens,9606,Zoledronic Acid results in increased expression of IFI27 mRNA,24714768
89594,D009538,Nicotine,IFI27,3429,Homo sapiens,9606,Nicotine results in increased expression of IFI27 mRNA,23825647
108213,C041398,"7,7'-dimethoxy-(4,4'-bi-1,3-benzodioxole)-5,5'-dicarboxylic acid dimethyl ester",IFI27,3429,Homo sapiens,9606,"7,7'-dimethoxy-(4,4'-bi-1,3-benzodioxole)-5,5'-dicarboxylic acid dimethyl ester results in increased expression of IFI27 mRNA",16756086
126941,D008727,Methotrexate,IFI27,3429,Homo sapiens,9606,Methotrexate results in decreased expression of IFI27 mRNA,19192274
148192,D000069446,Atazanavir Sulfate,IFI27,3429,Homo sapiens,9606,[Glycochenodeoxycholic Acid co-treated with Deoxycholic Acid co-treated with Chenodeoxycholic Acid co-treated with Glycodeoxycholic Acid co-treated with Glycocholic Acid co-treated with Atazanavir Sulfate] results in increased expression of IFI27 mRNA,33819548
161491,C406082,monomethylarsonous acid,IFI27,3429,Homo sapiens,9606,monomethylarsonous acid results in decreased expression of IFI27 mRNA,22108045
164825,D013645,Tartrazine,IFI27,3429,Homo sapiens,9606,[Glycochenodeoxycholic Acid co-treated with Deoxycholic Acid co-treated with Chenodeoxycholic Acid co-treated with Glycodeoxycholic Acid co-treated with Glycocholic Acid co-treated with Tartrazine] results in increased expression of IFI27 mRNA,33819548
186907,D016604,Aflatoxin B1,IFI27,3429,Homo sapiens,9606,Aflatoxin B1 affects the expression of IFI27 protein,20106945
220401,D003703,Demecolcine,IFI27,3429,Homo sapiens,9606,Demecolcine results in increased expression of IFI27 mRNA,23649840
222528,D003840,Deoxycholic Acid,IFI27,3429,Homo sapiens,9606,[Glycochenodeoxycholic Acid co-treated with Deoxycholic Acid co-treated with Chenodeoxycholic Acid co-treated with Glycodeoxycholic Acid co-treated with Glycocholic Acid co-treated with Atazanavir Sulfate] results in increased expression of IFI27 mRNA|[Glycochenodeoxycholic Acid co-treated with Deoxycholic Acid co-treated with Chenodeox…
441203,D002945,Cisplatin,IFI27,3429,Homo sapiens,9606,Cisplatin results in decreased expression of IFI27 mRNA|[Cisplatin co-treated with jinfukang] results in decreased expression of IFI27 mRNA,27392435
443495,C017947,sodium arsenite,IFI27,3429,Homo sapiens,9606,sodium arsenite results in increased expression of IFI27 mRNA,22714537
444795,D014212,Tretinoin,IFI27,3429,Homo sapiens,9606,Tretinoin results in increased expression of IFI27 mRNA,33167477
451668,D000077209,Decitabine,IFI27,3429,Homo sapiens,9606,Decitabine inhibits the reaction [Smoke results in decreased expression of IFI27 mRNA],21095227
451668,D000077209,Decitabine,IFI27,3429,Homo sapiens,9606,Decitabine results in increased expression of IFI27 mRNA,21856257
637511,C012843,cinnamaldehyde,IFI27,3429,Homo sapiens,9606,cinnamaldehyde results in decreased expression of IFI27 mRNA,19524605
2724354,D004113,Succimer,IFI27,3429,Homo sapiens,9606,[Succimer co-treated with Magnetite Nanoparticles] results in increased expression of IFI27 mRNA,26378955
2733526,D013629,Tamoxifen,IFI27,3429,Homo sapiens,9606,Tamoxifen results in increased expression of IFI27 mRNA,19155303
3035026,D006002,Glycodeoxycholic Acid,IFI27,3429,Homo sapiens,9606,[Glycochenodeoxycholic Acid co-treated with Deoxycholic Acid co-treated with Chenodeoxycholic Acid co-treated with Glycodeoxycholic Acid co-treated with Glycocholic Acid co-treated with Atazanavir Sulfate] results in increased expression of IFI27 mRNA|[Glycochenodeoxycholic Acid co-treated with Deoxycholic Acid co-treated with Che…
3035817,D047428,Protein Kinase Inhibitors,IFI27,3429,Homo sapiens,9606,Protein Kinase Inhibitors inhibits the reaction [gardiquimod results in increased expression of IFI27 mRNA],28003376
3091786,C511621,2-methyl-2H-pyrazole-3-carboxylic acid (2-methyl-4-o-tolylazophenyl)amide,IFI27,3429,Homo sapiens,9606,2-methyl-2H-pyrazole-3-carboxylic acid (2-methyl-4-o-tolylazophenyl)amide inhibits the reaction [Particulate Matter results in decreased expression of IFI27 mRNA]|2-methyl-2H-pyrazole-3-carboxylic acid (2-methyl-4-o-tolylazophenyl)amide inhibits the reaction [Vehicle Emissions re…
5280453,D002117,Calcitriol,IFI27,3429,Homo sapiens,9606,Calcitriol results in decreased expression of IFI27 mRNA,26485663
5284373,D016572,Cyclosporine,IFI27,3429,Homo sapiens,9606,[Glycochenodeoxycholic Acid co-treated with Deoxycholic Acid co-treated with Chenodeoxycholic Acid co-treated with Glycodeoxycholic Acid co-treated with Glycocholic Acid co-treated with Cyclosporine] results in increased expression of IFI27 mRNA,33819548
5360596,C007020,chlorophyllin,IFI27,3429,Homo sapiens,9606,chlorophyllin inhibits the reaction [Benzo(a)pyrene results in increased expression of IFI27 mRNA],19152381
6433207,C039961,"S-(1,2-dichlorovinyl)cysteine",IFI27,3429,Homo sapiens,9606,"S-(1,2-dichlorovinyl)cysteine inhibits the reaction [Lipopolysaccharides results in increased expression of IFI27 mRNA]",35811015
9926791,C479163,tofacitinib,IFI27,3429,Homo sapiens,9606,tofacitinib results in decreased expression of IFI27 mRNA,25487280
11970143,D008070,Lipopolysaccharides,IFI27,3429,Homo sapiens,9606,"Lipopolysaccharides results in increased expression of IFI27 mRNA|S-(1,2-dichlorovinyl)cysteine inhibits the reaction [Lipopolysaccharides results in increased expression of IFI27 mRNA]",35811015
11984591,C510788,"N4-(2,2-dimethyl-3-oxo-4H-pyrid(1,4)oxazin-6-yl)-5-fluoro-N2-(3,4,5-trimethoxyphenyl)-2,4-pyrimidinediamine",IFI27,3429,Homo sapiens,9606,"N4-(2,2-dimethyl-3-oxo-4H-pyrid(1,4)oxazin-6-yl)-5-fluoro-N2-(3,4,5-trimethoxyphenyl)-2,4-pyrimidinediamine results in decreased expression of IFI27 mRNA",25487280
21256123,D058185,Magnetite Nanoparticles,IFI27,3429,Homo sapiens,9606,[Succimer co-treated with Magnetite Nanoparticles] results in increased expression of IFI27 mRNA,26378955
44592366,C546771,gardiquimod,IFI27,3429,Homo sapiens,9606,Protein Kinase Inhibitors inhibits the reaction [gardiquimod results in increased expression of IFI27 mRNA]|gardiquimod results in increased expression of IFI27 mRNA,28003376
54676228,D010894,Piroxicam,IFI27,3429,Homo sapiens,9606,Piroxicam results in decreased expression of IFI27 mRNA,19192274
784,D006861,Hydrogen Peroxide,SCO2,9997,Homo sapiens,9606,[Hydrogen Peroxide co-treated with Theophylline] results in decreased expression of SCO2 protein,18951874
935,D009532,Nickel,SCO2,9997,Homo sapiens,9606,Nickel results in increased expression of SCO2 mRNA,25583101
1983,D000082,Acetaminophen,SCO2,9997,Homo sapiens,9606,Acetaminophen results in decreased expression of SCO2 mRNA,25704631
1983,D000082,Acetaminophen,SCO2,9997,Homo sapiens,9606,Acetaminophen results in increased expression of SCO2 mRNA,31059760
2153,D013806,Theophylline,SCO2,9997,Homo sapiens,9606,[Hydrogen Peroxide co-treated with Theophylline] results in decreased expression of SCO2 protein,18951874
2256,D001280,Atrazine,SCO2,9997,Homo sapiens,9606,Atrazine results in decreased expression of SCO2 mRNA,22378314
3121,D014635,Valproic Acid,SCO2,9997,Homo sapiens,9606,Valproic Acid results in increased methylation of SCO2 gene|Valproic Acid results in decreased expression of SCO2 mRNA,29154799
4156,D008741,Methyl Methanesulfonate,SCO2,9997,Homo sapiens,9606,Methyl Methanesulfonate results in decreased expression of SCO2 mRNA,23649840
5641,D014520,Urethane,SCO2,9997,Homo sapiens,9606,Urethane results in decreased expression of SCO2 mRNA,28818685
6113,D005020,Ethyl Methanesulfonate,SCO2,9997,Homo sapiens,9606,Ethyl Methanesulfonate results in decreased expression of SCO2 mRNA,23649840
15939,D010269,Paraquat,SCO2,9997,Homo sapiens,9606,Paraquat results in increased expression of SCO2 mRNA,34097952
23978,D003300,Copper,SCO2,9997,Homo sapiens,9606,SCO2 gene mutant form results in decreased abundance of Copper,21563821
23978,D003300,Copper,SCO2,9997,Homo sapiens,9606,[SCO2 protein affects the oxidation of SCO1 protein] which affects the abundance of Copper,23345593
24014,C029892,cupric chloride,SCO2,9997,Homo sapiens,9606,cupric chloride promotes the reaction [Bezafibrate results in increased activity of SCO2 protein mutant form],22515166
24462,D019327,Copper Sulfate,SCO2,9997,Homo sapiens,9606,Copper Sulfate results in decreased expression of SCO2 mRNA,19549813
39042,D001629,Bezafibrate,SCO2,9997,Homo sapiens,9606,cupric chloride promotes the reaction [Bezafibrate results in increased activity of SCO2 protein mutant form]|Bezafibrate results in increased activity of SCO2 protein mutant form,22515166
443495,C017947,sodium arsenite,SCO2,9997,Homo sapiens,9606,sodium arsenite promotes the reaction [SCO2 protein binds to CAPRIN1 protein],33939924
443495,C017947,sodium arsenite,SCO2,9997,Homo sapiens,9606,sodium arsenite results in decreased expression of SCO2 mRNA,34032870
444795,D014212,Tretinoin,SCO2,9997,Homo sapiens,9606,Tretinoin results in decreased expression of SCO2 protein,30093655
518605,D000077237,Arsenic Trioxide,SCO2,9997,Homo sapiens,9606,Arsenic Trioxide results in decreased expression of SCO2 protein,30093655
5284373,D016572,Cyclosporine,SCO2,9997,Homo sapiens,9606,Cyclosporine results in decreased expression of SCO2 mRNA,25562108
5388993,D014750,Vincristine,SCO2,9997,Homo sapiens,9606,Vincristine results in decreased expression of SCO2 mRNA,23649840
6326970,D012643,Selenium,SCO2,9997,Homo sapiens,9606,Selenium results in increased expression of SCO2 mRNA,19244175
17755052,C532162,"2-(1H-indazol-4-yl)-6-(4-methanesulfonylpiperazin-1-ylmethyl)-4-morpholin-4-ylthieno(3,2-d)pyrimidine",SCO2,9997,Homo sapiens,9606,"[PIK3CA gene mutant form results in increased susceptibility to 2-(1H-indazol-4-yl)-6-(4-methanesulfonylpiperazin-1-ylmethyl)-4-morpholin-4-ylthieno(3,2-d)pyrimidine] which results in decreased expression of SCO2 mRNA",20453058
46907787,C561695,(+)-JQ1 compound,SCO2,9997,Homo sapiens,9606,(+)-JQ1 compound results in decreased expression of SCO2 mRNA,23086925
261,C018475,butyraldehyde,MSRB2,22921,Homo sapiens,9606,butyraldehyde results in decreased expression of MSRB2 mRNA,26079696
935,D009532,Nickel,MSRB2,22921,Homo sapiens,9606,Nickel results in decreased expression of MSRB2 mRNA,25583101
1983,D000082,Acetaminophen,MSRB2,22921,Homo sapiens,9606,Acetaminophen results in decreased expression of MSRB2 mRNA,29067470
2336,D001564,Benzo(a)pyrene,MSRB2,22921,Homo sapiens,9606,Benzo(a)pyrene results in decreased methylation of MSRB2 promoter|Benzo(a)pyrene results in increased methylation of MSRB2 intron,27901495
2336,D001564,Benzo(a)pyrene,MSRB2,22921,Homo sapiens,9606,Benzo(a)pyrene results in increased expression of MSRB2 mRNA,22316170
3121,D014635,Valproic Acid,MSRB2,22921,Homo sapiens,9606,"[NOG protein co-treated with Valproic Acid co-treated with dorsomorphin co-treated with 4-(5-benzo(1,3)dioxol-5-yl-4-pyridin-2-yl-1H-imidazol-2-yl)benzamide] results in decreased expression of MSRB2 mRNA",27188386
3121,D014635,Valproic Acid,MSRB2,22921,Homo sapiens,9606,Valproic Acid affects the expression of MSRB2 mRNA,25979313
3121,D014635,Valproic Acid,MSRB2,22921,Homo sapiens,9606,Valproic Acid results in decreased expression of MSRB2 mRNA,23179753|26272509
3715,D007213,Indomethacin,MSRB2,22921,Homo sapiens,9606,[INS protein co-treated with Dexamethasone co-treated with 1-Methyl-3-isobutylxanthine co-treated with Indomethacin co-treated with bisphenol A] results in increased expression of MSRB2 mRNA|[INS protein co-treated with Dexamethasone co-treated with 1-Methyl-3-isobutylxanthine co-treated with Indomethacin co-treated with bisphenol F] results…
3758,D015056,1-Methyl-3-isobutylxanthine,MSRB2,22921,Homo sapiens,9606,[INS protein co-treated with Dexamethasone co-treated with 1-Methyl-3-isobutylxanthine co-treated with Indomethacin co-treated with bisphenol A] results in increased expression of MSRB2 mRNA|[INS protein co-treated with Dexamethasone co-treated with 1-Methyl-3-isobutylxanthine co-treated with Indomethacin co-treated with bisph…
4055,D024483,Vitamin K 3,MSRB2,22921,Homo sapiens,9606,Vitamin K 3 affects the expression of MSRB2 mRNA,20044591
5641,D014520,Urethane,MSRB2,22921,Homo sapiens,9606,Urethane results in decreased expression of MSRB2 mRNA,28818685
5743,D003907,Dexamethasone,MSRB2,22921,Homo sapiens,9606,[INS protein co-treated with Dexamethasone co-treated with 1-Methyl-3-isobutylxanthine co-treated with Indomethacin co-treated with bisphenol A] results in increased expression of MSRB2 mRNA|[INS protein co-treated with Dexamethasone co-treated with 1-Methyl-3-isobutylxanthine co-treated with Indomethacin co-treated with bisphenol F] result…
5757,D004958,Estradiol,MSRB2,22921,Homo sapiens,9606,Estradiol affects the expression of MSRB2 mRNA,22574217
6013,D013739,Testosterone,MSRB2,22921,Homo sapiens,9606,Testosterone results in decreased expression of MSRB2 mRNA,33359661
6113,D005020,Ethyl Methanesulfonate,MSRB2,22921,Homo sapiens,9606,Ethyl Methanesulfonate results in increased expression of MSRB2 mRNA,23649840
6410,D020122,tert-Butylhydroperoxide,MSRB2,22921,Homo sapiens,9606,MSRB2 protein results in decreased susceptibility to tert-Butylhydroperoxide,15914630
6579,D020106,Acrylamide,MSRB2,22921,Homo sapiens,9606,Acrylamide results in decreased expression of MSRB2 mRNA,32763439
6623,C006780,bisphenol A,MSRB2,22921,Homo sapiens,9606,bisphenol A results in decreased expression of MSRB2 mRNA,25912373
6623,C006780,bisphenol A,MSRB2,22921,Homo sapiens,9606,bisphenol A results in decreased methylation of MSRB2 gene,31601247
6623,C006780,bisphenol A,MSRB2,22921,Homo sapiens,9606,[INS protein co-treated with Dexamethasone co-treated with 1-Methyl-3-isobutylxanthine co-treated with Indomethacin co-treated with bisphenol A] results in increased expression of MSRB2 mRNA,28628672
6626,C543008,bis(4-hydroxyphenyl)sulfone,MSRB2,22921,Homo sapiens,9606,[INS protein co-treated with Dexamethasone co-treated with 1-Methyl-3-isobutylxanthine co-treated with Indomethacin co-treated with bis(4-hydroxyphenyl)sulfone] results in increased expression of MSRB2 mRNA,28628672
9444,D001374,Azacitidine,MSRB2,22921,Homo sapiens,9606,Azacitidine results in increased expression of MSRB2 mRNA,19194470
12111,C000611646,bisphenol F,MSRB2,22921,Homo sapiens,9606,[INS protein co-treated with Dexamethasone co-treated with 1-Methyl-3-isobutylxanthine co-treated with Indomethacin co-treated with bisphenol F] results in increased expression of MSRB2 mRNA,28628672
15625,D013749,Tetrachlorodibenzodioxin,MSRB2,22921,Homo sapiens,9606,Tetrachlorodibenzodioxin results in decreased expression of MSRB2 mRNA,23152189
19001,D004229,Dithiothreitol,MSRB2,22921,Homo sapiens,9606,Dithiothreitol results in increased reduction of MSRB2 protein,16735467
23973,D002104,Cadmium,MSRB2,22921,Homo sapiens,9606,[Cadmium Chloride results in increased abundance of Cadmium] which results in increased expression of MSRB2 mRNA,35301059
24261,D012822,Silicon Dioxide,MSRB2,22921,Homo sapiens,9606,Silicon Dioxide analog results in decreased expression of MSRB2 mRNA,25895662
24462,D019327,Copper Sulfate,MSRB2,22921,Homo sapiens,9606,Copper Sulfate results in decreased expression of MSRB2 mRNA,19549813
24947,D019256,Cadmium Chloride,MSRB2,22921,Homo sapiens,9606,[Cadmium Chloride results in increased abundance of Cadmium] which results in increased expression of MSRB2 mRNA,35301059
31703,D004317,Doxorubicin,MSRB2,22921,Homo sapiens,9606,Doxorubicin results in decreased expression of MSRB2 mRNA,29803840
409301,C004925,methylmercuric chloride,MSRB2,22921,Homo sapiens,9606,methylmercuric chloride results in decreased expression of MSRB2 mRNA,28001369
444795,D014212,Tretinoin,MSRB2,22921,Homo sapiens,9606,Tretinoin results in increased expression of MSRB2 mRNA,33167477
446378,D019284,Thapsigargin,MSRB2,22921,Homo sapiens,9606,Thapsigargin results in increased expression of MSRB2 mRNA,22378314
518605,D000077237,Arsenic Trioxide,MSRB2,22921,Homo sapiens,9606,Arsenic Trioxide results in decreased expression of MSRB2 mRNA,15725085
3423265,D012967,Sodium Dodecyl Sulfate,MSRB2,22921,Homo sapiens,9606,Sodium Dodecyl Sulfate results in decreased expression of MSRB2 mRNA,31734321
4521392,C459179,"4-(5-benzo(1,3)dioxol-5-yl-4-pyridin-2-yl-1H-imidazol-2-yl)benzamide",MSRB2,22921,Homo sapiens,9606,"[NOG protein co-treated with Valproic Acid co-treated with dorsomorphin co-treated with 4-(5-benzo(1,3)dioxol-5-yl-4-pyridin-2-yl-1H-imidazol-2-yl)benzamide] results in decreased expression of MSRB2 mRNA",27188386
5284373,D016572,Cyclosporine,MSRB2,22921,Homo sapiens,9606,Cyclosporine results in decreased expression of MSRB2 mRNA,20106945
6509863,C092451,CGP 52608,MSRB2,22921,Homo sapiens,9606,CGP 52608 promotes the reaction [RORA protein binds to MSRB2 gene],28238834
11238147,C492448,ICG 001,MSRB2,22921,Homo sapiens,9606,ICG 001 results in increased expression of MSRB2 mRNA,26191083
11524144,C516138,dorsomorphin,MSRB2,22921,Homo sapiens,9606,"[NOG protein co-treated with Valproic Acid co-treated with dorsomorphin co-treated with 4-(5-benzo(1,3)dioxol-5-yl-4-pyridin-2-yl-1H-imidazol-2-yl)benzamide] results in decreased expression of MSRB2 mRNA",27188386
71729975,C000593030,GSK-J4,MSRB2,22921,Homo sapiens,9606,GSK-J4 results in decreased expression of MSRB2 mRNA,29301935
3121,D014635,Valproic Acid,LYRM7,90624,Homo sapiens,9606,Valproic Acid affects the expression of LYRM7 mRNA,25979313
3121,D014635,Valproic Acid,LYRM7,90624,Homo sapiens,9606,Valproic Acid results in increased expression of LYRM7 mRNA,23179753
3715,D007213,Indomethacin,LYRM7,90624,Homo sapiens,9606,[INS protein co-treated with Dexamethasone co-treated with 1-Methyl-3-isobutylxanthine co-treated with Indomethacin co-treated with bis(4-hydroxyphenyl)sulfone] results in increased expression of LYRM7 mRNA|[INS protein co-treated with Dexamethasone co-treated with 1-Methyl-3-isobutylxanthine co-treated with Indomethacin co-treated with bisp…
3758,D015056,1-Methyl-3-isobutylxanthine,LYRM7,90624,Homo sapiens,9606,[INS protein co-treated with Dexamethasone co-treated with 1-Methyl-3-isobutylxanthine co-treated with Indomethacin co-treated with bis(4-hydroxyphenyl)sulfone] results in increased expression of LYRM7 mRNA|[INS protein co-treated with Dexamethasone co-treated with 1-Methyl-3-isobutylxanthine co-treated with Indomethacin co-tr…
4156,D008741,Methyl Methanesulfonate,LYRM7,90624,Homo sapiens,9606,Methyl Methanesulfonate results in decreased expression of LYRM7 mRNA,23649840
5743,D003907,Dexamethasone,LYRM7,90624,Homo sapiens,9606,[INS protein co-treated with Dexamethasone co-treated with 1-Methyl-3-isobutylxanthine co-treated with Indomethacin co-treated with bis(4-hydroxyphenyl)sulfone] results in increased expression of LYRM7 mRNA|[INS protein co-treated with Dexamethasone co-treated with 1-Methyl-3-isobutylxanthine co-treated with Indomethacin co-treated with bis…
6623,C006780,bisphenol A,LYRM7,90624,Homo sapiens,9606,[INS protein co-treated with Dexamethasone co-treated with 1-Methyl-3-isobutylxanthine co-treated with Indomethacin co-treated with bisphenol A] results in increased expression of LYRM7 mRNA,28628672
6626,C543008,bis(4-hydroxyphenyl)sulfone,LYRM7,90624,Homo sapiens,9606,[INS protein co-treated with Dexamethasone co-treated with 1-Methyl-3-isobutylxanthine co-treated with Indomethacin co-treated with bis(4-hydroxyphenyl)sulfone] results in increased expression of LYRM7 mRNA,28628672
9317,C008261,lead acetate,LYRM7,90624,Homo sapiens,9606,[lead acetate co-treated with zinc protoporphyrin] results in decreased expression of LYRM7 mRNA,22839698
15625,D013749,Tetrachlorodibenzodioxin,LYRM7,90624,Homo sapiens,9606,Tetrachlorodibenzodioxin affects the expression of LYRM7 mRNA,22574217
15625,D013749,Tetrachlorodibenzodioxin,LYRM7,90624,Homo sapiens,9606,Tetrachlorodibenzodioxin results in decreased expression of LYRM7 mRNA,20106945|21632981
27287,C017803,zinc protoporphyrin,LYRM7,90624,Homo sapiens,9606,[lead acetate co-treated with zinc protoporphyrin] results in decreased expression of LYRM7 mRNA,22839698
41322,D015123,"7,8-Dihydro-7,8-dihydroxybenzo(a)pyrene 9,10-oxide",LYRM7,90624,Homo sapiens,9606,"7,8-Dihydro-7,8-dihydroxybenzo(a)pyrene 9,10-oxide results in decreased expression of LYRM7 mRNA",20018196
160511,C496492,abrine,LYRM7,90624,Homo sapiens,9606,abrine results in decreased expression of LYRM7 mRNA,31054353
186907,D016604,Aflatoxin B1,LYRM7,90624,Homo sapiens,9606,Aflatoxin B1 results in increased methylation of LYRM7 gene,27153756
409301,C004925,methylmercuric chloride,LYRM7,90624,Homo sapiens,9606,methylmercuric chloride results in decreased expression of LYRM7 mRNA,28001369
444795,D014212,Tretinoin,LYRM7,90624,Homo sapiens,9606,Tretinoin results in decreased expression of LYRM7 mRNA,33167477
445154,D000077185,Resveratrol,LYRM7,90624,Homo sapiens,9606,[Plant Extracts co-treated with Resveratrol] results in increased expression of LYRM7 mRNA,23557933
447466,C012796,2-butenal,LYRM7,90624,Homo sapiens,9606,2-butenal results in decreased expression of LYRM7 mRNA,20471460
5280961,D019833,Genistein,LYRM7,90624,Homo sapiens,9606,ESR2 promotes the reaction [Genistein results in increased expression of LYRM7 protein]|Genistein results in increased expression of LYRM7 protein,20884965
5284373,D016572,Cyclosporine,LYRM7,90624,Homo sapiens,9606,Cyclosporine results in decreased expression of LYRM7 mRNA,20106945|25562108
11238147,C492448,ICG 001,LYRM7,90624,Homo sapiens,9606,ICG 001 results in increased expression of LYRM7 mRNA,26191083
135398658,D005492,Folic Acid,LYRM7,90624,Homo sapiens,9606,Folic Acid results in decreased expression of LYRM7 mRNA,21867686
33,C004656,chloroacetaldehyde,FAM210B,116151,Homo sapiens,9606,chloroacetaldehyde affects the expression of FAM210B mRNA,25596134
544,C015001,arsenite,FAM210B,116151,Homo sapiens,9606,arsenite promotes the reaction [G3BP1 protein binds to FAM210B mRNA],32406909
544,C015001,arsenite,FAM210B,116151,Homo sapiens,9606,arsenite results in increased methylation of FAM210B promoter,23974009
935,D009532,Nickel,FAM210B,116151,Homo sapiens,9606,Nickel results in decreased expression of FAM210B mRNA,25583101
977,D010100,Oxygen,FAM210B,116151,Homo sapiens,9606,Oxygen deficiency results in decreased expression of FAM210B mRNA,25596134
1983,D000082,Acetaminophen,FAM210B,116151,Homo sapiens,9606,Acetaminophen results in increased expression of FAM210B mRNA,22230336
2336,D001564,Benzo(a)pyrene,FAM210B,116151,Homo sapiens,9606,Benzo(a)pyrene results in decreased methylation of FAM210B promoter|Benzo(a)pyrene results in increased methylation of FAM210B promoter,27901495
2336,D001564,Benzo(a)pyrene,FAM210B,116151,Homo sapiens,9606,Benzo(a)pyrene results in increased expression of FAM210B mRNA,21871943|26238291
2554,D002220,Carbamazepine,FAM210B,116151,Homo sapiens,9606,Carbamazepine affects the expression of FAM210B mRNA,25979313
3121,D014635,Valproic Acid,FAM210B,116151,Homo sapiens,9606,[Hydralazine co-treated with Valproic Acid] results in increased expression of FAM210B mRNA,17183730
3121,D014635,Valproic Acid,FAM210B,116151,Homo sapiens,9606,Valproic Acid affects the expression of FAM210B mRNA,25979313
3121,D014635,Valproic Acid,FAM210B,116151,Homo sapiens,9606,Valproic Acid results in increased expression of FAM210B mRNA,23179753|27188386|28001369
3637,D006830,Hydralazine,FAM210B,116151,Homo sapiens,9606,[Hydralazine co-treated with Valproic Acid] results in increased expression of FAM210B mRNA,17183730
3672,D007052,Ibuprofen,FAM210B,116151,Homo sapiens,9606,Ibuprofen results in decreased expression of FAM210B mRNA,25596134
3690,D007069,Ifosfamide,FAM210B,116151,Homo sapiens,9606,Ifosfamide results in decreased expression of FAM210B mRNA,25596134
3715,D007213,Indomethacin,FAM210B,116151,Homo sapiens,9606,[INS protein co-treated with Dexamethasone co-treated with 1-Methyl-3-isobutylxanthine co-treated with Indomethacin co-treated with bisphenol A] results in increased expression of FAM210B mRNA,28628672
3758,D015056,1-Methyl-3-isobutylxanthine,FAM210B,116151,Homo sapiens,9606,[INS protein co-treated with Dexamethasone co-treated with 1-Methyl-3-isobutylxanthine co-treated with Indomethacin co-treated with bisphenol A] results in increased expression of FAM210B mRNA,28628672
4261,C118739,entinostat,FAM210B,116151,Homo sapiens,9606,entinostat results in increased expression of FAM210B mRNA,27188386
5394,D000077204,Temozolomide,FAM210B,116151,Homo sapiens,9606,Temozolomide results in decreased expression of FAM210B mRNA,31758290
5641,D014520,Urethane,FAM210B,116151,Homo sapiens,9606,Urethane results in decreased expression of FAM210B mRNA,28818685
5743,D003907,Dexamethasone,FAM210B,116151,Homo sapiens,9606,[INS protein co-treated with Dexamethasone co-treated with 1-Methyl-3-isobutylxanthine co-treated with Indomethacin co-treated with bisphenol A] results in increased expression of FAM210B mRNA,28628672
5757,D004958,Estradiol,FAM210B,116151,Homo sapiens,9606,[Estradiol co-treated with TGFB1 protein] results in increased expression of FAM210B mRNA,30165855
6113,D005020,Ethyl Methanesulfonate,FAM210B,116151,Homo sapiens,9606,Ethyl Methanesulfonate results in increased expression of FAM210B mRNA,23649840
6579,D020106,Acrylamide,FAM210B,116151,Homo sapiens,9606,Acrylamide results in decreased expression of FAM210B mRNA,32763439
6623,C006780,bisphenol A,FAM210B,116151,Homo sapiens,9606,bisphenol A results in decreased expression of FAM210B mRNA,33670352
6623,C006780,bisphenol A,FAM210B,116151,Homo sapiens,9606,[INS protein co-treated with Dexamethasone co-treated with 1-Methyl-3-isobutylxanthine co-treated with Indomethacin co-treated with bisphenol A] results in increased expression of FAM210B mRNA,28628672
9554,C023036,perfluorooctanoic acid,FAM210B,116151,Homo sapiens,9606,[Plasticizers co-treated with Cosmetics co-treated with Flame Retardants co-treated with perfluorooctanoic acid co-treated with Phytoestrogens] results in increased expression of FAM210B mRNA,33325755
24288,C018021,cobaltous chloride,FAM210B,116151,Homo sapiens,9606,cobaltous chloride results in decreased expression of FAM210B mRNA,19320972
24462,D019327,Copper Sulfate,FAM210B,116151,Homo sapiens,9606,Copper Sulfate results in decreased expression of FAM210B mRNA,19549813
24947,D019256,Cadmium Chloride,FAM210B,116151,Homo sapiens,9606,Cadmium Chloride results in decreased expression of FAM210B mRNA,25596134
41322,D015123,"7,8-Dihydro-7,8-dihydroxybenzo(a)pyrene 9,10-oxide",FAM210B,116151,Homo sapiens,9606,"7,8-Dihydro-7,8-dihydroxybenzo(a)pyrene 9,10-oxide results in increased expression of FAM210B mRNA",26238291
60613,D000077404,Cidofovir,FAM210B,116151,Homo sapiens,9606,Cidofovir results in increased expression of FAM210B mRNA,25596134
107971,C013908,daidzin,FAM210B,116151,Homo sapiens,9606,[daidzein co-treated with daidzin co-treated with genistin co-treated with Genistein co-treated with glycitin co-treated with glycitein] results in increased expression of FAM210B mRNA,27424125
160511,C496492,abrine,FAM210B,116151,Homo sapiens,9606,abrine results in decreased expression of FAM210B mRNA,31054353
186907,D016604,Aflatoxin B1,FAM210B,116151,Homo sapiens,9606,Aflatoxin B1 results in increased expression of FAM210B mRNA,21641981
187808,C433283,glycitin,FAM210B,116151,Homo sapiens,9606,[daidzein co-treated with daidzin co-treated with genistin co-treated with Genistein co-treated with glycitin co-treated with glycitein] results in increased expression of FAM210B mRNA,27424125
441203,D002945,Cisplatin,FAM210B,116151,Homo sapiens,9606,Cisplatin results in increased expression of FAM210B mRNA|[Cisplatin co-treated with jinfukang] results in increased expression of FAM210B mRNA,27392435
444732,C012589,trichostatin A,FAM210B,116151,Homo sapiens,9606,"[NOG protein co-treated with trichostatin A co-treated with dorsomorphin co-treated with 4-(5-benzo(1,3)dioxol-5-yl-4-pyridin-2-yl-1H-imidazol-2-yl)benzamide] results in increased expression of FAM210B mRNA",27188386
444732,C012589,trichostatin A,FAM210B,116151,Homo sapiens,9606,trichostatin A results in increased expression of FAM210B mRNA,26272509
444795,D014212,Tretinoin,FAM210B,116151,Homo sapiens,9606,Tretinoin results in decreased expression of FAM210B mRNA,33167477
4521392,C459179,"4-(5-benzo(1,3)dioxol-5-yl-4-pyridin-2-yl-1H-imidazol-2-yl)benzamide",FAM210B,116151,Homo sapiens,9606,"[NOG protein co-treated with trichostatin A co-treated with dorsomorphin co-treated with 4-(5-benzo(1,3)dioxol-5-yl-4-pyridin-2-yl-1H-imidazol-2-yl)benzamide] results in increased expression of FAM210B mRNA|[NOG protein co-treated with Phenylmercuric Acetate co-treated with dor…
5280961,D019833,Genistein,FAM210B,116151,Homo sapiens,9606,[daidzein co-treated with daidzin co-treated with genistin co-treated with Genistein co-treated with glycitin co-treated with glycitein] results in increased expression of FAM210B mRNA,27424125
5281377,C040641,genistin,FAM210B,116151,Homo sapiens,9606,[daidzein co-treated with daidzin co-treated with genistin co-treated with Genistein co-treated with glycitin co-treated with glycitein] results in increased expression of FAM210B mRNA,27424125
5281707,D003375,Coumestrol,FAM210B,116151,Homo sapiens,9606,Coumestrol results in decreased expression of FAM210B mRNA,19167446
5281708,C004742,daidzein,FAM210B,116151,Homo sapiens,9606,[daidzein co-treated with daidzin co-treated with genistin co-treated with Genistein co-treated with glycitin co-treated with glycitein] results in increased expression of FAM210B mRNA,27424125
5284373,D016572,Cyclosporine,FAM210B,116151,Homo sapiens,9606,Cyclosporine results in decreased expression of FAM210B mRNA,20106945|25562108|25596134|27989131
5317750,C086566,glycitein,FAM210B,116151,Homo sapiens,9606,[daidzein co-treated with daidzin co-treated with genistin co-treated with Genistein co-treated with glycitin co-treated with glycitein] results in increased expression of FAM210B mRNA,27424125
5329102,D000077210,Sunitinib,FAM210B,116151,Homo sapiens,9606,Sunitinib results in decreased expression of FAM210B mRNA,31533062
5371560,C000944,dicrotophos,FAM210B,116151,Homo sapiens,9606,dicrotophos results in decreased expression of FAM210B mRNA,28302478
6433207,C039961,"S-(1,2-dichlorovinyl)cysteine",FAM210B,116151,Homo sapiens,9606,"[S-(1,2-dichlorovinyl)cysteine affects the susceptibility to Lipopolysaccharides] which results in increased expression of FAM210B mRNA|[S-(1,2-dichlorovinyl)cysteine co-treated with Lipopolysaccharides] results in decreased expression of FAM210B mRNA",35811015
11524144,C516138,dorsomorphin,FAM210B,116151,Homo sapiens,9606,"[NOG protein co-treated with trichostatin A co-treated with dorsomorphin co-treated with 4-(5-benzo(1,3)dioxol-5-yl-4-pyridin-2-yl-1H-imidazol-2-yl)benzamide] results in increased expression of FAM210B mRNA|[NOG protein co-treated with Phenylmercuric Acetate co-treated with dorsomorphin co-treated with 4-(5-benzo(1,3)dioxol-5-yl-4-py…
11970143,D008070,Lipopolysaccharides,FAM210B,116151,Homo sapiens,9606,"Lipopolysaccharides results in decreased expression of FAM210B mRNA|[S-(1,2-dichlorovinyl)cysteine affects the susceptibility to Lipopolysaccharides] which results in increased expression of FAM210B mRNA|[S-(1,2-dichlorovinyl)cysteine co-treated with Lipopolysaccharides] results in decreased expression of FAM210B mRNA",35811015
16682730,D010662,Phenylmercuric Acetate,FAM210B,116151,Homo sapiens,9606,"[NOG protein co-treated with Phenylmercuric Acetate co-treated with dorsomorphin co-treated with 4-(5-benzo(1,3)dioxol-5-yl-4-pyridin-2-yl-1H-imidazol-2-yl)benzamide] results in increased expression of FAM210B mRNA",27188386
16682730,D010662,Phenylmercuric Acetate,FAM210B,116151,Homo sapiens,9606,Phenylmercuric Acetate results in increased expression of FAM210B mRNA,26272509
56842207,D048789,Phytoestrogens,FAM210B,116151,Homo sapiens,9606,[Plasticizers co-treated with Cosmetics co-treated with Flame Retardants co-treated with perfluorooctanoic acid co-treated with Phytoestrogens] results in increased expression of FAM210B mRNA,33325755
