# Supplementary material for: Decoding the mitochondrial connection: development and validation of biomarkers for classifying and treating systemic lupus erythematosus through bioinformatics and machine learning
Source: BMC Rheumatol. 2023 Dec 4;7:44. doi: 10.1186/s41927-023-00369-0 (PMC10694981; doi:10.1186/s41927-023-00369-0)
Supplement: Supplementary file 4 — Supplementary Data S4: TF Enrichment Analysis Results for Hub Genes. [file 41927_2023_369_MOESM4_ESM.xlsx]

## Sheet: Sheet1
Query Name	Rank	TF	Score	Library	Overlapping_Genes
gene_set_query	1	IRF7	52.33	ARCHS4 Coexpression,57;Enrichr Queries,34;GTEx Coexpression,66	IFI27,SCO2
gene_set_query	2	PLSCR1	59	ARCHS4 Coexpression,71;GTEx Coexpression,47	IFI27,SCO2
gene_set_query	3	GATA1	68	Literature ChIP-seq,65;ARCHS4 Coexpression,60;ENCODE ChIP-seq,10;Enrichr Queries,149;ReMap ChIP-seq,73;GTEx Coexpression,51	FAM210B,SCO2,LYRM7
gene_set_query	4	KLF1	68.6	Literature ChIP-seq,106;ARCHS4 Coexpression,66;Enrichr Queries,41;ReMap ChIP-seq,69;GTEx Coexpression,61	FAM210B,SCO2
gene_set_query	5	ZGPAT	91	ARCHS4 Coexpression,54;Enrichr Queries,140;GTEx Coexpression,79	SCO2
gene_set_query	6	BAZ2A	93	ARCHS4 Coexpression,156;Enrichr Queries,99;GTEx Coexpression,24	MSRB2
gene_set_query	7	BATF2	95.33	ARCHS4 Coexpression,233;Enrichr Queries,16;GTEx Coexpression,37	IFI27,SCO2
gene_set_query	8	ZNF785	101.5	ARCHS4 Coexpression,8;GTEx Coexpression,195	LYRM7
gene_set_query	9	DUX4	106	ARCHS4 Coexpression,203;ReMap ChIP-seq,9	MSRB2
gene_set_query	10	LYL1	107.8	Literature ChIP-seq,130;ARCHS4 Coexpression,118;Enrichr Queries,54;ReMap ChIP-seq,188;GTEx Coexpression,49	FAM210B
gene_set_query	11	ZKSCAN2	118	ARCHS4 Coexpression,226;Enrichr Queries,118;GTEx Coexpression,10	LYRM7
gene_set_query	12	IRF1	118.8	Literature ChIP-seq,143;ARCHS4 Coexpression,426;ENCODE ChIP-seq,38;Enrichr Queries,8;ReMap ChIP-seq,41;GTEx Coexpression,57	IFI27,SCO2,LYRM7,MSRB2
gene_set_query	13	DNTTIP1	121.5	ARCHS4 Coexpression,72;GTEx Coexpression,171	SCO2
gene_set_query	14	ZNF208	122	ARCHS4 Coexpression,104;Enrichr Queries,253;GTEx Coexpression,9	MSRB2
gene_set_query	15	ANHX	126.5	ARCHS4 Coexpression,149;GTEx Coexpression,104
gene_set_query	16	POU2F2	143	ARCHS4 Coexpression,404;ENCODE ChIP-seq,90;Enrichr Queries,81;ReMap ChIP-seq,52;GTEx Coexpression,88	SCO2
gene_set_query	17	ZNF8	146	ARCHS4 Coexpression,48;Enrichr Queries,244	LYRM7
gene_set_query	18	ZNF263	148	Literature ChIP-seq,158;ARCHS4 Coexpression,106;ENCODE ChIP-seq,81;Enrichr Queries,347;ReMap ChIP-seq,170;GTEx Coexpression,26	LYRM7
gene_set_query	19	ZNF772	158.3	ARCHS4 Coexpression,16;Enrichr Queries,395;GTEx Coexpression,64	LYRM7
gene_set_query	20	ZNF594	161.3	ARCHS4 Coexpression,6;Enrichr Queries,136;GTEx Coexpression,342	LYRM7
gene_set_query	21	SPI1	163.5	Literature ChIP-seq,2;ARCHS4 Coexpression,482;ENCODE ChIP-seq,71;Enrichr Queries,93;ReMap ChIP-seq,147;GTEx Coexpression,186	SCO2,LYRM7
gene_set_query	22	IKZF2	165	ARCHS4 Coexpression,162;Enrichr Queries,74;GTEx Coexpression,259
gene_set_query	23	GTF3A	165.3	ARCHS4 Coexpression,120;Enrichr Queries,313;GTEx Coexpression,63	MSRB2
gene_set_query	24	ZBTB32	168.7	ARCHS4 Coexpression,196;Enrichr Queries,50;GTEx Coexpression,260
gene_set_query	25	ZNF668	175.3	ARCHS4 Coexpression,314;Enrichr Queries,197;GTEx Coexpression,15	SCO2
gene_set_query	26	ELF1	184.8	Literature ChIP-seq,116;ARCHS4 Coexpression,291;ENCODE ChIP-seq,72;ReMap ChIP-seq,57;GTEx Coexpression,388	SCO2
gene_set_query	27	ZNF235	185.3	ARCHS4 Coexpression,5;Enrichr Queries,254;GTEx Coexpression,297	LYRM7
gene_set_query	28	IRF4	187	ARCHS4 Coexpression,599;ENCODE ChIP-seq,87;Enrichr Queries,76;ReMap ChIP-seq,87;GTEx Coexpression,86	SCO2
gene_set_query	29	ZNF157	189.7	ARCHS4 Coexpression,137;Enrichr Queries,262;GTEx Coexpression,170
gene_set_query	30	ZNF175	190	ARCHS4 Coexpression,40;Enrichr Queries,616;ReMap ChIP-seq,33;GTEx Coexpression,71	SCO2,LYRM7
gene_set_query	31	ZBED2	192	ARCHS4 Coexpression,140;Enrichr Queries,22;GTEx Coexpression,414	IFI27
gene_set_query	32	ZNF2	192	ARCHS4 Coexpression,108;Enrichr Queries,276
gene_set_query	33	ATF6	192	ARCHS4 Coexpression,234;Enrichr Queries,124;GTEx Coexpression,218
gene_set_query	34	PIN1	194.5	ARCHS4 Coexpression,208;GTEx Coexpression,181
gene_set_query	35	KDM5B	195.2	Literature ChIP-seq,57;ARCHS4 Coexpression,710;ENCODE ChIP-seq,50;ReMap ChIP-seq,90;GTEx Coexpression,69	SCO2,LYRM7
gene_set_query	36	USF1	195.6	ARCHS4 Coexpression,194;ENCODE ChIP-seq,35;Enrichr Queries,274;ReMap ChIP-seq,51;GTEx Coexpression,424	SCO2
gene_set_query	37	THAP7	199.3	ARCHS4 Coexpression,59;Enrichr Queries,208;GTEx Coexpression,331	SCO2
gene_set_query	38	ZNF41	203	ARCHS4 Coexpression,366;Enrichr Queries,207;GTEx Coexpression,36	LYRM7
gene_set_query	39	CSRNP2	208	ARCHS4 Coexpression,98;GTEx Coexpression,318
gene_set_query	40	ZNF543	212	ARCHS4 Coexpression,1;Enrichr Queries,512;GTEx Coexpression,123	LYRM7
gene_set_query	41	CENPS	213.5	ARCHS4 Coexpression,163;GTEx Coexpression,264
gene_set_query	42	HMGN3	214.3	ARCHS4 Coexpression,745;ENCODE ChIP-seq,82;ReMap ChIP-seq,23;GTEx Coexpression,7	SCO2,MSRB2
gene_set_query	43	GATAD2B	215.7	ARCHS4 Coexpression,347;Enrichr Queries,158;GTEx Coexpression,142
gene_set_query	44	STAT1	219	Literature ChIP-seq,4;ARCHS4 Coexpression,722;ENCODE ChIP-seq,1;Enrichr Queries,20;ReMap ChIP-seq,86;GTEx Coexpression,481	IFI27,SCO2,MSRB2
gene_set_query	45	HSFY2	219	ARCHS4 Coexpression,122;GTEx Coexpression,316
gene_set_query	46	ZBTB42	222	ARCHS4 Coexpression,305;GTEx Coexpression,139
gene_set_query	47	ASH1L	222.7	ARCHS4 Coexpression,109;Enrichr Queries,402;GTEx Coexpression,157
gene_set_query	48	NR2C2	222.8	ARCHS4 Coexpression,289;ENCODE ChIP-seq,97;Enrichr Queries,217;ReMap ChIP-seq,76;GTEx Coexpression,435	SCO2
gene_set_query	49	PURA	224	ARCHS4 Coexpression,94;GTEx Coexpression,354
gene_set_query	50	BATF	226	ARCHS4 Coexpression,401;ENCODE ChIP-seq,109;Enrichr Queries,64;ReMap ChIP-seq,28;GTEx Coexpression,528	SCO2
gene_set_query	51	SP1	226.8	ARCHS4 Coexpression,444;ENCODE ChIP-seq,37;Enrichr Queries,178;ReMap ChIP-seq,98;GTEx Coexpression,377	SCO2,LYRM7
gene_set_query	52	KLF4	228.2	Literature ChIP-seq,23;ARCHS4 Coexpression,230;Enrichr Queries,632;ReMap ChIP-seq,104;GTEx Coexpression,152	SCO2,LYRM7
gene_set_query	53	NFE2	228.6	ARCHS4 Coexpression,330;ENCODE ChIP-seq,59;Enrichr Queries,79;ReMap ChIP-seq,107;GTEx Coexpression,568	SCO2,LYRM7
gene_set_query	54	ZIM3	228.7	ARCHS4 Coexpression,306;Enrichr Queries,27;GTEx Coexpression,353	IFI27
gene_set_query	55	ZNF324B	230.5	ARCHS4 Coexpression,195;GTEx Coexpression,266
gene_set_query	56	BHLHA15	231	ARCHS4 Coexpression,126;GTEx Coexpression,336
gene_set_query	57	CPEB1	231	ARCHS4 Coexpression,299;GTEx Coexpression,163
gene_set_query	58	ZNF584	234	ARCHS4 Coexpression,396;Enrichr Queries,94;ReMap ChIP-seq,263;GTEx Coexpression,183
gene_set_query	59	HSFX1	234.5	ARCHS4 Coexpression,467;GTEx Coexpression,2	LYRM7,MSRB2
gene_set_query	60	PRDM2	235.7	ARCHS4 Coexpression,285;Enrichr Queries,289;GTEx Coexpression,133
gene_set_query	61	CREBZF	240.3	ARCHS4 Coexpression,277;Enrichr Queries,89;GTEx Coexpression,355
gene_set_query	62	HNF4A	242.8	Literature ChIP-seq,52;ARCHS4 Coexpression,504;ENCODE ChIP-seq,22;Enrichr Queries,425;ReMap ChIP-seq,83;GTEx Coexpression,371	SCO2,MSRB2
gene_set_query	63	SMAD4	244.4	Literature ChIP-seq,66;ARCHS4 Coexpression,111;Enrichr Queries,362;ReMap ChIP-seq,2;GTEx Coexpression,681	FAM210B,MSRB2
gene_set_query	64	ARID5A	244.5	ARCHS4 Coexpression,273;GTEx Coexpression,216
gene_set_query	65	CUX1	248.3	Literature ChIP-seq,47;ARCHS4 Coexpression,371;ENCODE ChIP-seq,53;Enrichr Queries,198;ReMap ChIP-seq,186;GTEx Coexpression,635	IFI27,SCO2
gene_set_query	66	KLF5	250.6	Literature ChIP-seq,37;ARCHS4 Coexpression,117;Enrichr Queries,566;ReMap ChIP-seq,72;GTEx Coexpression,461	SCO2,LYRM7
gene_set_query	67	MYB	251.2	Literature ChIP-seq,121;ARCHS4 Coexpression,148;ENCODE ChIP-seq,110;Enrichr Queries,527;ReMap ChIP-seq,91;GTEx Coexpression,510	SCO2
gene_set_query	68	GLMP	251.5	ARCHS4 Coexpression,324;GTEx Coexpression,179
gene_set_query	69	TAL2	255	ARCHS4 Coexpression,28;Enrichr Queries,684;GTEx Coexpression,53	LYRM7,MSRB2
gene_set_query	70	FOSL2	257.4	ARCHS4 Coexpression,238;ENCODE ChIP-seq,99;Enrichr Queries,741;ReMap ChIP-seq,64;GTEx Coexpression,145	SCO2
gene_set_query	71	MYBL2	258.5	Literature ChIP-seq,29;ARCHS4 Coexpression,728;ENCODE ChIP-seq,92;Enrichr Queries,263;ReMap ChIP-seq,158;GTEx Coexpression,281	LYRM7
gene_set_query	72	PCGF2	259.5	ARCHS4 Coexpression,343;ReMap ChIP-seq,176
gene_set_query	73	PLAGL2	261	ARCHS4 Coexpression,365;Enrichr Queries,72;GTEx Coexpression,346
gene_set_query	74	TFAP2C	261.2	Literature ChIP-seq,107;ARCHS4 Coexpression,134;ENCODE ChIP-seq,84;Enrichr Queries,947;ReMap ChIP-seq,48;GTEx Coexpression,247	SCO2
gene_set_query	75	E2F1	261.5	Literature ChIP-seq,13;ARCHS4 Coexpression,538;ENCODE ChIP-seq,76;Enrichr Queries,423;ReMap ChIP-seq,5;GTEx Coexpression,514	SCO2,LYRM7
gene_set_query	76	RXRA	262.7	Literature ChIP-seq,89;ARCHS4 Coexpression,199;ENCODE ChIP-seq,7;Enrichr Queries,355;ReMap ChIP-seq,47;GTEx Coexpression,879	SCO2
gene_set_query	77	ZXDA	262.7	ARCHS4 Coexpression,107;Enrichr Queries,492;GTEx Coexpression,189
gene_set_query	78	SP2	264	ARCHS4 Coexpression,471;ENCODE ChIP-seq,69;Enrichr Queries,525;ReMap ChIP-seq,144;GTEx Coexpression,111
gene_set_query	79	ZNF213	265.7	ARCHS4 Coexpression,130;Enrichr Queries,248;GTEx Coexpression,419
gene_set_query	80	CEBPD	267	Literature ChIP-seq,138;ARCHS4 Coexpression,643;ENCODE ChIP-seq,32;ReMap ChIP-seq,105;GTEx Coexpression,417	SCO2,MSRB2
gene_set_query	81	E2F2	268.7	ARCHS4 Coexpression,69;Enrichr Queries,327;GTEx Coexpression,410	FAM210B
gene_set_query	82	MTF1	270.5	ARCHS4 Coexpression,417;GTEx Coexpression,124
gene_set_query	83	KLF3	271	ARCHS4 Coexpression,36;Enrichr Queries,314;ReMap ChIP-seq,235;GTEx Coexpression,499	FAM210B
gene_set_query	84	FOXM1	273.8	Literature ChIP-seq,78;ARCHS4 Coexpression,198;ENCODE ChIP-seq,91;Enrichr Queries,419;ReMap ChIP-seq,124;GTEx Coexpression,733
gene_set_query	85	CEBPE	274.7	ARCHS4 Coexpression,629;Enrichr Queries,103;GTEx Coexpression,92
gene_set_query	86	STAT6	276.5	Literature ChIP-seq,141;ARCHS4 Coexpression,155;Enrichr Queries,764;GTEx Coexpression,46	LYRM7
gene_set_query	87	TRAFD1	280	ARCHS4 Coexpression,89;Enrichr Queries,366;GTEx Coexpression,385
gene_set_query	88	NKX32	280.5	ARCHS4 Coexpression,313;GTEx Coexpression,248
gene_set_query	89	ZKSCAN1	280.8	ARCHS4 Coexpression,378;ENCODE ChIP-seq,60;Enrichr Queries,235;ReMap ChIP-seq,149;GTEx Coexpression,582	FAM210B
gene_set_query	90	ETV7	282	ARCHS4 Coexpression,56;Enrichr Queries,2;GTEx Coexpression,788	IFI27,SCO2
gene_set_query	91	SNAPC5	283	ARCHS4 Coexpression,552;GTEx Coexpression,14	LYRM7
gene_set_query	92	GRHL2	283.2	Literature ChIP-seq,118;ARCHS4 Coexpression,334;Enrichr Queries,614;ReMap ChIP-seq,173;GTEx Coexpression,177
gene_set_query	93	RUNX3	285.6	ARCHS4 Coexpression,659;ENCODE ChIP-seq,8;Enrichr Queries,116;ReMap ChIP-seq,24;GTEx Coexpression,621	SCO2,LYRM7,MSRB2
gene_set_query	94	ASCL3	286	ARCHS4 Coexpression,102;Enrichr Queries,587;GTEx Coexpression,169
gene_set_query	95	ZNF846	286	ARCHS4 Coexpression,79;Enrichr Queries,572;GTEx Coexpression,207
gene_set_query	96	ZNF80	287	ARCHS4 Coexpression,701;Enrichr Queries,14;GTEx Coexpression,146	IFI27
gene_set_query	97	RELB	287.5	ARCHS4 Coexpression,383;Enrichr Queries,663;ReMap ChIP-seq,37;GTEx Coexpression,67	SCO2
gene_set_query	98	ZNF568	293.7	ARCHS4 Coexpression,191;Enrichr Queries,494;GTEx Coexpression,196
gene_set_query	99	TERF2	294.5	ARCHS4 Coexpression,24;Enrichr Queries,537;ReMap ChIP-seq,218;GTEx Coexpression,399	LYRM7
gene_set_query	100	TCF3	294.7	Literature ChIP-seq,74;ARCHS4 Coexpression,520;ENCODE ChIP-seq,88;Enrichr Queries,462;ReMap ChIP-seq,16;GTEx Coexpression,608	SCO2
gene_set_query	101	RFX5	294.8	ARCHS4 Coexpression,605;ENCODE ChIP-seq,15;Enrichr Queries,69;ReMap ChIP-seq,114;GTEx Coexpression,671	SCO2,LYRM7
gene_set_query	102	ZNF37A	297	ARCHS4 Coexpression,42;Enrichr Queries,369;GTEx Coexpression,480	LYRM7
gene_set_query	103	TFAP2A	298	Literature ChIP-seq,34;ARCHS4 Coexpression,256;ENCODE ChIP-seq,48;Enrichr Queries,1077;ReMap ChIP-seq,232;GTEx Coexpression,141	SCO2,MSRB2
gene_set_query	104	MSANTD4	298.5	ARCHS4 Coexpression,592;GTEx Coexpression,5	LYRM7
gene_set_query	105	ZSCAN25	299.5	ARCHS4 Coexpression,486;GTEx Coexpression,113
gene_set_query	106	ZNF7	300.7	ARCHS4 Coexpression,21;Enrichr Queries,571;GTEx Coexpression,310	LYRM7
gene_set_query	107	ZBTB25	301	ARCHS4 Coexpression,10;Enrichr Queries,565;GTEx Coexpression,328	LYRM7
gene_set_query	108	ZNF415	303	ARCHS4 Coexpression,741;Enrichr Queries,40;GTEx Coexpression,128	IFI27
gene_set_query	109	ZFP3	303.3	ARCHS4 Coexpression,265;Enrichr Queries,622;GTEx Coexpression,23	LYRM7
gene_set_query	110	DLX3	303.7	ARCHS4 Coexpression,114;Enrichr Queries,685;GTEx Coexpression,112
gene_set_query	111	TAL1	303.8	Literature ChIP-seq,81;ARCHS4 Coexpression,50;ENCODE ChIP-seq,24;Enrichr Queries,756;ReMap ChIP-seq,111;GTEx Coexpression,801	FAM210B
gene_set_query	112	ZNF337	305	ARCHS4 Coexpression,431;Enrichr Queries,44;GTEx Coexpression,440	FAM210B
gene_set_query	113	E2F4	305.2	Literature ChIP-seq,63;ARCHS4 Coexpression,95;ENCODE ChIP-seq,19;Enrichr Queries,180;ReMap ChIP-seq,78;GTEx Coexpression,1396	IFI27,SCO2,MSRB2
gene_set_query	114	RARA	309	Literature ChIP-seq,91;ARCHS4 Coexpression,399;Enrichr Queries,446;ReMap ChIP-seq,168;GTEx Coexpression,441
gene_set_query	115	MNT	312	ARCHS4 Coexpression,625;Enrichr Queries,319;ReMap ChIP-seq,261;GTEx Coexpression,43	LYRM7
gene_set_query	116	ZNF483	312	ARCHS4 Coexpression,282;Enrichr Queries,265;GTEx Coexpression,389
gene_set_query	117	UBP1	314	ARCHS4 Coexpression,470;Enrichr Queries,318;GTEx Coexpression,154
gene_set_query	118	RFX3	314.3	ARCHS4 Coexpression,522;Enrichr Queries,301;GTEx Coexpression,120
gene_set_query	119	HMG20B	314.7	ARCHS4 Coexpression,391;Enrichr Queries,282;GTEx Coexpression,271
gene_set_query	120	ZSCAN5C	317.7	ARCHS4 Coexpression,695;Enrichr Queries,164;GTEx Coexpression,94
gene_set_query	121	TEAD4	318	Literature ChIP-seq,69;ARCHS4 Coexpression,351;ENCODE ChIP-seq,73;Enrichr Queries,1007;ReMap ChIP-seq,191;GTEx Coexpression,217
gene_set_query	122	RELA	319.3	Literature ChIP-seq,105;ARCHS4 Coexpression,848;ENCODE ChIP-seq,16;Enrichr Queries,227;ReMap ChIP-seq,84;GTEx Coexpression,636	SCO2,LYRM7
gene_set_query	123	ZNF343	320.3	ARCHS4 Coexpression,70;Enrichr Queries,88;GTEx Coexpression,803	LYRM7
gene_set_query	124	ZNF341	320.7	ARCHS4 Coexpression,385;Enrichr Queries,155;GTEx Coexpression,422
gene_set_query	125	INSM2	322.3	ARCHS4 Coexpression,376;Enrichr Queries,243;GTEx Coexpression,348
gene_set_query	126	NFE2L2	323	Literature ChIP-seq,113;ARCHS4 Coexpression,307;Enrichr Queries,949;ReMap ChIP-seq,109;GTEx Coexpression,137
gene_set_query	127	AKAP8	323.3	ARCHS4 Coexpression,536;Enrichr Queries,97;GTEx Coexpression,337
gene_set_query	128	FOXP2	325.3	Literature ChIP-seq,122;ARCHS4 Coexpression,325;ENCODE ChIP-seq,113;Enrichr Queries,1049;ReMap ChIP-seq,74;GTEx Coexpression,269	SCO2
gene_set_query	129	BCL6	326.4	Literature ChIP-seq,76;ARCHS4 Coexpression,609;Enrichr Queries,523;ReMap ChIP-seq,77;GTEx Coexpression,347	SCO2
gene_set_query	130	CENPA	326.5	ARCHS4 Coexpression,413;GTEx Coexpression,240
gene_set_query	131	TFE3	326.7	ARCHS4 Coexpression,261;Enrichr Queries,60;GTEx Coexpression,659
gene_set_query	132	ZNF431	327	ARCHS4 Coexpression,31;Enrichr Queries,298;GTEx Coexpression,652	LYRM7
gene_set_query	133	ZNF234	327.3	ARCHS4 Coexpression,25;Enrichr Queries,202;GTEx Coexpression,755	LYRM7
gene_set_query	134	JAZF1	328	ARCHS4 Coexpression,27;Enrichr Queries,951;GTEx Coexpression,6	FAM210B
gene_set_query	135	GATA3	328.8	Literature ChIP-seq,73;ARCHS4 Coexpression,402;ENCODE ChIP-seq,30;Enrichr Queries,892;ReMap ChIP-seq,53;GTEx Coexpression,523	LYRM7,MSRB2
gene_set_query	136	NR5A2	329.5	ARCHS4 Coexpression,82;Enrichr Queries,831;ReMap ChIP-seq,11;GTEx Coexpression,394	MSRB2
gene_set_query	137	ZNF224	330.3	ARCHS4 Coexpression,37;Enrichr Queries,518;GTEx Coexpression,436	LYRM7
gene_set_query	138	MYC	331.7	Literature ChIP-seq,5;ARCHS4 Coexpression,761;ENCODE ChIP-seq,13;Enrichr Queries,889;ReMap ChIP-seq,99;GTEx Coexpression,223	SCO2,LYRM7
gene_set_query	139	ZNF318	335.8	ARCHS4 Coexpression,101;Enrichr Queries,120;ReMap ChIP-seq,278;GTEx Coexpression,844
gene_set_query	140	GTF2B	336	ARCHS4 Coexpression,1080;ENCODE ChIP-seq,75;ReMap ChIP-seq,71;GTEx Coexpression,118	SCO2
gene_set_query	141	ISX	336.7	ARCHS4 Coexpression,757;Enrichr Queries,134;GTEx Coexpression,119
gene_set_query	142	IRF9	339	ARCHS4 Coexpression,263;Enrichr Queries,5;ReMap ChIP-seq,12;GTEx Coexpression,1076	IFI27,SCO2
gene_set_query	143	PREB	339	ARCHS4 Coexpression,173;Enrichr Queries,143;GTEx Coexpression,701
gene_set_query	144	CBX2	339	ARCHS4 Coexpression,830;ENCODE ChIP-seq,47;Enrichr Queries,377;ReMap ChIP-seq,267;GTEx Coexpression,174	MSRB2
gene_set_query	145	CCDC17	339.5	ARCHS4 Coexpression,614;GTEx Coexpression,65	SCO2
gene_set_query	146	BRF2	340	ARCHS4 Coexpression,635;ReMap ChIP-seq,269;GTEx Coexpression,116
gene_set_query	147	ZNF891	340.5	ARCHS4 Coexpression,32;GTEx Coexpression,649	LYRM7
gene_set_query	148	HES1	341.5	ARCHS4 Coexpression,80;Enrichr Queries,869;ReMap ChIP-seq,287;GTEx Coexpression,130
gene_set_query	149	SNAI3	343	ARCHS4 Coexpression,103;Enrichr Queries,652;GTEx Coexpression,274
gene_set_query	150	IKZF1	344.8	Literature ChIP-seq,152;ARCHS4 Coexpression,867;ENCODE ChIP-seq,79;Enrichr Queries,400;ReMap ChIP-seq,129;GTEx Coexpression,442
gene_set_query	151	FOXO3	347.5	Literature ChIP-seq,31;ARCHS4 Coexpression,64;Enrichr Queries,692;GTEx Coexpression,603	FAM210B,SCO2
gene_set_query	152	ZNF598	352	ARCHS4 Coexpression,558;Enrichr Queries,371;GTEx Coexpression,127
gene_set_query	153	ETV6	352.3	ARCHS4 Coexpression,302;Enrichr Queries,411;ReMap ChIP-seq,212;GTEx Coexpression,484
gene_set_query	154	CTCF	352.3	Literature ChIP-seq,103;ARCHS4 Coexpression,600;ENCODE ChIP-seq,6;Enrichr Queries,601;ReMap ChIP-seq,113;GTEx Coexpression,691	SCO2,LYRM7
gene_set_query	155	ZIC2	354.3	ARCHS4 Coexpression,183;Enrichr Queries,787;GTEx Coexpression,93
gene_set_query	156	ZNF274	355.8	Literature ChIP-seq,146;ARCHS4 Coexpression,501;ENCODE ChIP-seq,104;Enrichr Queries,268;ReMap ChIP-seq,242;GTEx Coexpression,874
gene_set_query	157	ARNT	356.4	Literature ChIP-seq,115;ARCHS4 Coexpression,142;Enrichr Queries,1060;ReMap ChIP-seq,49;GTEx Coexpression,416	FAM210B
gene_set_query	158	YY1	356.5	Literature ChIP-seq,17;ARCHS4 Coexpression,793;ENCODE ChIP-seq,58;Enrichr Queries,53;ReMap ChIP-seq,108;GTEx Coexpression,1110	SCO2,LYRM7
gene_set_query	159	ELK1	356.6	Literature ChIP-seq,11;ARCHS4 Coexpression,1306;ENCODE ChIP-seq,78;ReMap ChIP-seq,116;GTEx Coexpression,272	LYRM7
gene_set_query	160	BHLHE40	357.5	ARCHS4 Coexpression,500;ENCODE ChIP-seq,18;ReMap ChIP-seq,97;GTEx Coexpression,815	IFI27,SCO2,LYRM7
gene_set_query	161	E2F7	357.8	Literature ChIP-seq,160;ARCHS4 Coexpression,1034;Enrichr Queries,434;ReMap ChIP-seq,17;GTEx Coexpression,144	SCO2
gene_set_query	162	HOXB4	358.8	Literature ChIP-seq,22;ARCHS4 Coexpression,206;Enrichr Queries,707;GTEx Coexpression,500	MSRB2
gene_set_query	163	RARG	359.5	Literature ChIP-seq,142;ARCHS4 Coexpression,584;Enrichr Queries,578;GTEx Coexpression,134
gene_set_query	164	NFYC	360	ARCHS4 Coexpression,58;Enrichr Queries,279;GTEx Coexpression,743	SCO2
gene_set_query	165	ZNF750	361.5	ARCHS4 Coexpression,438;Enrichr Queries,748;ReMap ChIP-seq,110;GTEx Coexpression,150
gene_set_query	166	ZNF821	362.7	ARCHS4 Coexpression,294;Enrichr Queries,132;GTEx Coexpression,662
gene_set_query	167	ZNF284	365	ARCHS4 Coexpression,9;Enrichr Queries,560;GTEx Coexpression,526	LYRM7
gene_set_query	168	ETV3L	366	ARCHS4 Coexpression,357;Enrichr Queries,511;GTEx Coexpression,230
gene_set_query	169	ZNF207	366.3	ARCHS4 Coexpression,1319;Enrichr Queries,105;ReMap ChIP-seq,21;GTEx Coexpression,20	SCO2,MSRB2
gene_set_query	170	NFYA	366.4	ARCHS4 Coexpression,499;ENCODE ChIP-seq,56;Enrichr Queries,677;ReMap ChIP-seq,240;GTEx Coexpression,360	FAM210B
gene_set_query	171	TFDP1	367.3	ARCHS4 Coexpression,210;Enrichr Queries,297;ReMap ChIP-seq,237;GTEx Coexpression,725
gene_set_query	172	CEBPZ	370.4	ARCHS4 Coexpression,384;ENCODE ChIP-seq,107;Enrichr Queries,291;ReMap ChIP-seq,248;GTEx Coexpression,822
gene_set_query	173	STAT5A	370.8	Literature ChIP-seq,111;ARCHS4 Coexpression,547;ENCODE ChIP-seq,100;Enrichr Queries,718;ReMap ChIP-seq,137;GTEx Coexpression,612
gene_set_query	174	PAX5	371.4	ARCHS4 Coexpression,532;ENCODE ChIP-seq,61;Enrichr Queries,619;ReMap ChIP-seq,94;GTEx Coexpression,551	SCO2
gene_set_query	175	ZNF205	371.7	ARCHS4 Coexpression,424;Enrichr Queries,481;GTEx Coexpression,210
gene_set_query	176	ZFP30	372	ARCHS4 Coexpression,51;Enrichr Queries,644;GTEx Coexpression,421	LYRM7
gene_set_query	177	TCF20	374.3	ARCHS4 Coexpression,564;Enrichr Queries,294;GTEx Coexpression,265
gene_set_query	178	RAG1	374.3	ARCHS4 Coexpression,85;Enrichr Queries,281;GTEx Coexpression,757
gene_set_query	179	KDM2B	374.5	ARCHS4 Coexpression,388;GTEx Coexpression,361
gene_set_query	180	GFI1	375	ARCHS4 Coexpression,212;Enrichr Queries,142;GTEx Coexpression,771
gene_set_query	181	ZNF384	377	ARCHS4 Coexpression,1300;ENCODE ChIP-seq,45;Enrichr Queries,325;ReMap ChIP-seq,177;GTEx Coexpression,38	FAM210B,LYRM7
gene_set_query	182	NR1H3	378	Literature ChIP-seq,131;ARCHS4 Coexpression,390;Enrichr Queries,358;ReMap ChIP-seq,161;GTEx Coexpression,850
gene_set_query	183	ZBTB39	378.3	ARCHS4 Coexpression,252;Enrichr Queries,322;GTEx Coexpression,561
gene_set_query	184	FLI1	378.7	Literature ChIP-seq,51;ARCHS4 Coexpression,160;ENCODE ChIP-seq,57;Enrichr Queries,839;ReMap ChIP-seq,115;GTEx Coexpression,1050	LYRM7
gene_set_query	185	TFCP2	380.3	ARCHS4 Coexpression,700;Enrichr Queries,413;GTEx Coexpression,28	LYRM7
gene_set_query	186	ZNF417	380.7	ARCHS4 Coexpression,211;Enrichr Queries,769;GTEx Coexpression,162
gene_set_query	187	MEF2B	380.8	ARCHS4 Coexpression,132;Enrichr Queries,507;ReMap ChIP-seq,120;GTEx Coexpression,764
gene_set_query	188	NR3C1	382.2	Literature ChIP-seq,108;ARCHS4 Coexpression,242;ENCODE ChIP-seq,3;Enrichr Queries,887;ReMap ChIP-seq,136;GTEx Coexpression,917	LYRM7
gene_set_query	189	RUNX1	382.2	Literature ChIP-seq,54;ARCHS4 Coexpression,300;Enrichr Queries,897;ReMap ChIP-seq,119;GTEx Coexpression,541
gene_set_query	190	VDR	383	Literature ChIP-seq,8;ARCHS4 Coexpression,510;Enrichr Queries,724;ReMap ChIP-seq,102;GTEx Coexpression,571	IFI27,SCO2
gene_set_query	191	SREBF2	383.7	Literature ChIP-seq,119;ARCHS4 Coexpression,1345;ENCODE ChIP-seq,114;Enrichr Queries,258;ReMap ChIP-seq,231;GTEx Coexpression,235
gene_set_query	192	STAT3	384.7	Literature ChIP-seq,25;ARCHS4 Coexpression,667;ENCODE ChIP-seq,31;Enrichr Queries,881;ReMap ChIP-seq,103;GTEx Coexpression,601	IFI27,SCO2,LYRM7,MSRB2
gene_set_query	193	TET3	384.7	ARCHS4 Coexpression,158;ReMap ChIP-seq,296;GTEx Coexpression,700
gene_set_query	194	ZNF398	385.7	ARCHS4 Coexpression,555;Enrichr Queries,335;GTEx Coexpression,267
gene_set_query	195	MEF2A	386.5	Literature ChIP-seq,123;ARCHS4 Coexpression,1053;ENCODE ChIP-seq,105;Enrichr Queries,727;ReMap ChIP-seq,228;GTEx Coexpression,83
gene_set_query	196	ARID3A	387.2	ARCHS4 Coexpression,442;ENCODE ChIP-seq,74;Enrichr Queries,736;ReMap ChIP-seq,65;GTEx Coexpression,619	SCO2
gene_set_query	197	ZNF467	388.7	ARCHS4 Coexpression,410;Enrichr Queries,19;GTEx Coexpression,737	IFI27
gene_set_query	198	NHLH1	389	ARCHS4 Coexpression,177;Enrichr Queries,875;GTEx Coexpression,115
gene_set_query	199	BHLHE23	390	ARCHS4 Coexpression,323;GTEx Coexpression,457
gene_set_query	200	ARID3C	390.5	ARCHS4 Coexpression,601;GTEx Coexpression,180
gene_set_query	201	ZNF736	391	ARCHS4 Coexpression,771;GTEx Coexpression,11	MSRB2
gene_set_query	202	ZHX1	392.3	ARCHS4 Coexpression,187;Enrichr Queries,225;ReMap ChIP-seq,88;GTEx Coexpression,1069	SCO2
gene_set_query	203	ZBTB46	392.7	ARCHS4 Coexpression,83;Enrichr Queries,218;GTEx Coexpression,877
gene_set_query	204	MESP1	392.7	ARCHS4 Coexpression,47;Enrichr Queries,1106;GTEx Coexpression,25	LYRM7,MSRB2
gene_set_query	205	XBP1	394.3	ARCHS4 Coexpression,381;Enrichr Queries,768;ReMap ChIP-seq,217;GTEx Coexpression,211
gene_set_query	206	ZNF319	394.7	ARCHS4 Coexpression,985;Enrichr Queries,90;GTEx Coexpression,109
gene_set_query	207	CREB3L3	394.7	ARCHS4 Coexpression,317;Enrichr Queries,544;GTEx Coexpression,323
gene_set_query	208	PHF21A	397	ARCHS4 Coexpression,617;Enrichr Queries,348;GTEx Coexpression,226
gene_set_query	209	ATF2	397.6	ARCHS4 Coexpression,1049;ENCODE ChIP-seq,86;Enrichr Queries,384;ReMap ChIP-seq,154;GTEx Coexpression,315
gene_set_query	210	MESP2	397.7	ARCHS4 Coexpression,903;Enrichr Queries,203;GTEx Coexpression,87
gene_set_query	211	RREB1	397.7	ARCHS4 Coexpression,363;Enrichr Queries,177;GTEx Coexpression,653
gene_set_query	212	POU2F1	398.5	ARCHS4 Coexpression,751;Enrichr Queries,394;ReMap ChIP-seq,171;GTEx Coexpression,278
gene_set_query	213	ZNF583	399.7	ARCHS4 Coexpression,61;Enrichr Queries,830;GTEx Coexpression,308	LYRM7
gene_set_query	214	ZHX2	400.8	ARCHS4 Coexpression,779;Enrichr Queries,386;ReMap ChIP-seq,30;GTEx Coexpression,408	SCO2
gene_set_query	215	CTCFL	401	ARCHS4 Coexpression,23;ENCODE ChIP-seq,21;Enrichr Queries,815;ReMap ChIP-seq,55;GTEx Coexpression,1091	SCO2,LYRM7,MSRB2
gene_set_query	216	PBX2	401.3	ARCHS4 Coexpression,406;Enrichr Queries,210;ReMap ChIP-seq,140;GTEx Coexpression,849
gene_set_query	217	ZNF212	401.7	ARCHS4 Coexpression,706;Enrichr Queries,159;GTEx Coexpression,340
gene_set_query	218	ZNF596	402	ARCHS4 Coexpression,464;Enrichr Queries,290;GTEx Coexpression,452
gene_set_query	219	GFI1B	402.8	Literature ChIP-seq,87;ARCHS4 Coexpression,1418;Enrichr Queries,59;ReMap ChIP-seq,157;GTEx Coexpression,293
gene_set_query	220	ZNF317	403.3	ARCHS4 Coexpression,312;Enrichr Queries,679;GTEx Coexpression,219
gene_set_query	221	EGR4	403.3	ARCHS4 Coexpression,487;Enrichr Queries,436;GTEx Coexpression,287
gene_set_query	222	TCF7	404.2	Literature ChIP-seq,98;ARCHS4 Coexpression,1002;Enrichr Queries,349;ReMap ChIP-seq,227;GTEx Coexpression,345
gene_set_query	223	CASZ1	404.3	ARCHS4 Coexpression,474;Enrichr Queries,415;GTEx Coexpression,324
gene_set_query	224	ZBED4	405	ARCHS4 Coexpression,832;Enrichr Queries,56;GTEx Coexpression,327
gene_set_query	225	ZNF691	405.3	ARCHS4 Coexpression,597;Enrichr Queries,299;GTEx Coexpression,320
gene_set_query	226	HSF1	405.4	Literature ChIP-seq,124;ARCHS4 Coexpression,1297;ENCODE ChIP-seq,116;ReMap ChIP-seq,187;GTEx Coexpression,303
gene_set_query	227	NFKB2	406.5	ARCHS4 Coexpression,644;Enrichr Queries,546;ReMap ChIP-seq,44;GTEx Coexpression,392	SCO2
gene_set_query	228	MAFB	406.5	ARCHS4 Coexpression,654;Enrichr Queries,597;ReMap ChIP-seq,130;GTEx Coexpression,245
gene_set_query	229	ZBTB7B	407	ARCHS4 Coexpression,662;Enrichr Queries,70;GTEx Coexpression,489
gene_set_query	230	MAF	407	ARCHS4 Coexpression,11;Enrichr Queries,1225;ReMap ChIP-seq,100;GTEx Coexpression,292	SCO2,LYRM7
gene_set_query	231	ZNF385D	407	ARCHS4 Coexpression,977;Enrichr Queries,84;GTEx Coexpression,160
gene_set_query	232	AHR	407.4	Literature ChIP-seq,128;ARCHS4 Coexpression,490;Enrichr Queries,561;ReMap ChIP-seq,174;GTEx Coexpression,684
gene_set_query	233	NFKB1	408	ARCHS4 Coexpression,750;Enrichr Queries,188;ReMap ChIP-seq,89;GTEx Coexpression,605	SCO2
gene_set_query	234	ZNF619	409	ARCHS4 Coexpression,39;Enrichr Queries,680;GTEx Coexpression,508	LYRM7
gene_set_query	235	POU5F1	409.4	Literature ChIP-seq,12;ARCHS4 Coexpression,496;Enrichr Queries,528;ReMap ChIP-seq,112;GTEx Coexpression,899	MSRB2
gene_set_query	236	DOT1L	409.7	ARCHS4 Coexpression,415;Enrichr Queries,104;GTEx Coexpression,710
gene_set_query	237	ZNF217	409.8	Literature ChIP-seq,97;ARCHS4 Coexpression,506;ENCODE ChIP-seq,36;Enrichr Queries,1153;ReMap ChIP-seq,276;GTEx Coexpression,391	LYRM7
gene_set_query	238	GTF2I	411	ARCHS4 Coexpression,411
gene_set_query	239	BACH2	414.5	ARCHS4 Coexpression,304;Enrichr Queries,910;ReMap ChIP-seq,26;GTEx Coexpression,418	LYRM7
gene_set_query	240	EOMES	415.4	Literature ChIP-seq,96;ARCHS4 Coexpression,672;Enrichr Queries,469;ReMap ChIP-seq,249;GTEx Coexpression,591
gene_set_query	241	SALL2	416	ARCHS4 Coexpression,119;Enrichr Queries,978;GTEx Coexpression,151
gene_set_query	242	CEBPB	417.2	Literature ChIP-seq,20;ARCHS4 Coexpression,747;ENCODE ChIP-seq,52;Enrichr Queries,806;ReMap ChIP-seq,184;GTEx Coexpression,694	LYRM7
gene_set_query	243	ATF4	418.3	ARCHS4 Coexpression,169;Enrichr Queries,477;ReMap ChIP-seq,13;GTEx Coexpression,1014	SCO2
gene_set_query	244	MLX	418.7	ARCHS4 Coexpression,67;Enrichr Queries,285;GTEx Coexpression,904	SCO2
gene_set_query	245	RFX1	418.8	ARCHS4 Coexpression,278;Enrichr Queries,212;ReMap ChIP-seq,196;GTEx Coexpression,989
gene_set_query	246	ZNF33B	419	ARCHS4 Coexpression,19;Enrichr Queries,955;GTEx Coexpression,283	LYRM7
gene_set_query	247	STAT2	420	ARCHS4 Coexpression,811;ENCODE ChIP-seq,4;Enrichr Queries,9;ReMap ChIP-seq,4;GTEx Coexpression,1272	IFI27,SCO2
gene_set_query	248	ZNF652	420.5	Literature ChIP-seq,155;ARCHS4 Coexpression,493;Enrichr Queries,628;GTEx Coexpression,406
gene_set_query	249	PRDM15	420.7	ARCHS4 Coexpression,1068;Enrichr Queries,86;GTEx Coexpression,108
gene_set_query	250	FOXJ3	421	ARCHS4 Coexpression,572;Enrichr Queries,224;GTEx Coexpression,467
gene_set_query	251	ELF3	421.5	ARCHS4 Coexpression,461;Enrichr Queries,670;ReMap ChIP-seq,185;GTEx Coexpression,370
gene_set_query	252	FOXJ1	422.7	ARCHS4 Coexpression,473;Enrichr Queries,426;GTEx Coexpression,369
gene_set_query	253	NFIL3	423	ARCHS4 Coexpression,350;Enrichr Queries,711;GTEx Coexpression,208
gene_set_query	254	BATF3	423	ARCHS4 Coexpression,205;Enrichr Queries,714;GTEx Coexpression,350
gene_set_query	255	ETV3	423	ARCHS4 Coexpression,484;Enrichr Queries,119;GTEx Coexpression,666
gene_set_query	256	MYOG	423.3	ARCHS4 Coexpression,708;ENCODE ChIP-seq,5;Enrichr Queries,482;GTEx Coexpression,498	SCO2
gene_set_query	257	ZNF776	425	ARCHS4 Coexpression,81;Enrichr Queries,487;GTEx Coexpression,707
gene_set_query	258	FOXA3	425	ARCHS4 Coexpression,489;Enrichr Queries,328;GTEx Coexpression,458
gene_set_query	259	PROX1	426.3	ARCHS4 Coexpression,116;Enrichr Queries,925;ReMap ChIP-seq,236;GTEx Coexpression,428
gene_set_query	260	NFX1	426.3	ARCHS4 Coexpression,929;Enrichr Queries,130;GTEx Coexpression,220
gene_set_query	261	TCF15	428.3	ARCHS4 Coexpression,519;Enrichr Queries,763;GTEx Coexpression,3	MSRB2
gene_set_query	262	SP100	430.3	ARCHS4 Coexpression,1056;Enrichr Queries,31;GTEx Coexpression,204	IFI27
gene_set_query	263	FOXK1	430.5	ARCHS4 Coexpression,833;Enrichr Queries,57;ReMap ChIP-seq,230;GTEx Coexpression,602
gene_set_query	264	SMAD3	431.6	Literature ChIP-seq,82;ARCHS4 Coexpression,859;Enrichr Queries,1046;ReMap ChIP-seq,80;GTEx Coexpression,91	SCO2
gene_set_query	265	ZNF534	432	ARCHS4 Coexpression,246;GTEx Coexpression,618
gene_set_query	266	BCL11A	432.6	ARCHS4 Coexpression,1169;ENCODE ChIP-seq,29;Enrichr Queries,496;ReMap ChIP-seq,60;GTEx Coexpression,409	SCO2
gene_set_query	267	SATB1	434.3	ARCHS4 Coexpression,316;Enrichr Queries,326;ReMap ChIP-seq,283;GTEx Coexpression,812
gene_set_query	268	ESRRA	434.6	ARCHS4 Coexpression,1054;ENCODE ChIP-seq,103;Enrichr Queries,138;ReMap ChIP-seq,181;GTEx Coexpression,697
gene_set_query	269	ZBTB34	435.3	ARCHS4 Coexpression,645;Enrichr Queries,264;GTEx Coexpression,397
gene_set_query	270	ZNF646	435.3	ARCHS4 Coexpression,445;Enrichr Queries,432;GTEx Coexpression,429
gene_set_query	271	NR2F6	436.3	ARCHS4 Coexpression,543;Enrichr Queries,452;ReMap ChIP-seq,200;GTEx Coexpression,550
gene_set_query	272	EGR2	437	ARCHS4 Coexpression,548;Enrichr Queries,687;GTEx Coexpression,76
gene_set_query	273	HOXA1	437	ARCHS4 Coexpression,164;Enrichr Queries,957;GTEx Coexpression,190
gene_set_query	274	TP63	438	Literature ChIP-seq,49;ARCHS4 Coexpression,686;Enrichr Queries,1088;ReMap ChIP-seq,46;GTEx Coexpression,321	SCO2
gene_set_query	275	THAP5	438.7	ARCHS4 Coexpression,34;Enrichr Queries,1240;GTEx Coexpression,42	LYRM7
gene_set_query	276	ZNF804B	439.3	ARCHS4 Coexpression,217;Enrichr Queries,852;GTEx Coexpression,249
gene_set_query	277	AKNA	439.7	ARCHS4 Coexpression,697;Enrichr Queries,95;GTEx Coexpression,527
gene_set_query	278	ZFX	439.8	Literature ChIP-seq,46;ARCHS4 Coexpression,1596;Enrichr Queries,49;ReMap ChIP-seq,31;GTEx Coexpression,477	SCO2,MSRB2
gene_set_query	279	ASCL2	440.3	ARCHS4 Coexpression,228;Enrichr Queries,36;GTEx Coexpression,1057	IFI27
gene_set_query	280	PURB	442.5	ARCHS4 Coexpression,262;GTEx Coexpression,623
gene_set_query	281	HOXC9	443.3	Literature ChIP-seq,71;ARCHS4 Coexpression,220;Enrichr Queries,865;GTEx Coexpression,617
gene_set_query	282	NFATC1	444.4	ARCHS4 Coexpression,776;ENCODE ChIP-seq,94;Enrichr Queries,1033;ReMap ChIP-seq,134;GTEx Coexpression,185
gene_set_query	283	ZNF589	444.8	ARCHS4 Coexpression,227;Enrichr Queries,987;ReMap ChIP-seq,1;GTEx Coexpression,564	FAM210B,SCO2
gene_set_query	284	ERF	445	ARCHS4 Coexpression,623;Enrichr Queries,667;GTEx Coexpression,45	LYRM7
gene_set_query	285	ZBED5	445.5	ARCHS4 Coexpression,250;GTEx Coexpression,641
gene_set_query	286	FOXP1	447.2	Literature ChIP-seq,56;ARCHS4 Coexpression,1024;Enrichr Queries,733;ReMap ChIP-seq,146;GTEx Coexpression,277
gene_set_query	287	ZNF681	447.7	ARCHS4 Coexpression,840;Enrichr Queries,228;GTEx Coexpression,275
gene_set_query	288	ZNF491	449.3	ARCHS4 Coexpression,664;Enrichr Queries,238;GTEx Coexpression,446
gene_set_query	289	CDX2	449.4	Literature ChIP-seq,137;ARCHS4 Coexpression,535;Enrichr Queries,1269;ReMap ChIP-seq,133;GTEx Coexpression,173
gene_set_query	290	YBX3	449.5	ARCHS4 Coexpression,53;GTEx Coexpression,846	FAM210B
gene_set_query	291	ELK4	451	ARCHS4 Coexpression,1057;ENCODE ChIP-seq,83;Enrichr Queries,179;ReMap ChIP-seq,233;GTEx Coexpression,703
gene_set_query	292	TBP	452.2	Literature ChIP-seq,125;ARCHS4 Coexpression,1353;ENCODE ChIP-seq,17;ReMap ChIP-seq,96;GTEx Coexpression,670	IFI27,SCO2,LYRM7
gene_set_query	293	SP110	453.3	ARCHS4 Coexpression,1086;Enrichr Queries,6;GTEx Coexpression,268	IFI27
gene_set_query	294	PITX1	453.3	ARCHS4 Coexpression,380;Enrichr Queries,637;GTEx Coexpression,343
gene_set_query	295	HES7	453.3	ARCHS4 Coexpression,186;Enrichr Queries,456;GTEx Coexpression,718
gene_set_query	296	HNF4G	453.6	ARCHS4 Coexpression,429;ENCODE ChIP-seq,111;Enrichr Queries,501;ReMap ChIP-seq,75;GTEx Coexpression,1152	SCO2
gene_set_query	297	IRF5	453.7	ARCHS4 Coexpression,571;Enrichr Queries,101;GTEx Coexpression,689
gene_set_query	298	HMG20A	454	ARCHS4 Coexpression,774;Enrichr Queries,547;GTEx Coexpression,41	LYRM7
gene_set_query	299	ZNF540	454	ARCHS4 Coexpression,796;Enrichr Queries,342;GTEx Coexpression,224
gene_set_query	300	PDX1	454.2	Literature ChIP-seq,133;ARCHS4 Coexpression,216;Enrichr Queries,1379;ReMap ChIP-seq,117;GTEx Coexpression,426
gene_set_query	301	IRF3	454.2	ARCHS4 Coexpression,1170;ENCODE ChIP-seq,44;Enrichr Queries,777;ReMap ChIP-seq,264;GTEx Coexpression,16	LYRM7
gene_set_query	302	EHF	454.3	ARCHS4 Coexpression,678;Enrichr Queries,33;ReMap ChIP-seq,293;GTEx Coexpression,813	IFI27
gene_set_query	303	ZNF710	455	ARCHS4 Coexpression,178;Enrichr Queries,230;GTEx Coexpression,957
gene_set_query	304	NR3C2	455.3	ARCHS4 Coexpression,145;Enrichr Queries,1100;GTEx Coexpression,121
gene_set_query	305	IKZF5	455.3	ARCHS4 Coexpression,846;Enrichr Queries,317;GTEx Coexpression,203
gene_set_query	306	ASCL5	457	ARCHS4 Coexpression,758;GTEx Coexpression,156
gene_set_query	307	ZNF248	457.3	ARCHS4 Coexpression,121;Enrichr Queries,953;GTEx Coexpression,298
gene_set_query	308	NCOA1	457.8	ARCHS4 Coexpression,197;Enrichr Queries,399;ReMap ChIP-seq,224;GTEx Coexpression,1011
gene_set_query	309	MLXIP	458.7	ARCHS4 Coexpression,920;Enrichr Queries,346;GTEx Coexpression,110
gene_set_query	310	ZNF790	459.3	ARCHS4 Coexpression,777;Enrichr Queries,396;GTEx Coexpression,205
gene_set_query	311	BORCS8MEF2B	460	ARCHS4 Coexpression,460
gene_set_query	312	CHCHD3	460	ARCHS4 Coexpression,581;GTEx Coexpression,339
gene_set_query	313	CENPX	460	GTEx Coexpression,460
gene_set_query	314	TFAP4	460	ARCHS4 Coexpression,1004;Enrichr Queries,373;ReMap ChIP-seq,125;GTEx Coexpression,338
gene_set_query	315	OVOL1	460.3	ARCHS4 Coexpression,319;Enrichr Queries,256;GTEx Coexpression,806
gene_set_query	316	ZNF804A	460.7	ARCHS4 Coexpression,364;Enrichr Queries,277;GTEx Coexpression,741
gene_set_query	317	ARGFX	461.3	ARCHS4 Coexpression,1030;Enrichr Queries,324;GTEx Coexpression,30	LYRM7
gene_set_query	318	SALL1	461.8	Literature ChIP-seq,157;ARCHS4 Coexpression,523;Enrichr Queries,912;GTEx Coexpression,255
gene_set_query	319	FOXK2	461.8	ARCHS4 Coexpression,721;Enrichr Queries,114;ReMap ChIP-seq,142;GTEx Coexpression,870
gene_set_query	320	ZNF347	463	ARCHS4 Coexpression,1245;Enrichr Queries,43;GTEx Coexpression,101	LYRM7
gene_set_query	321	PBX3	463	ARCHS4 Coexpression,269;ENCODE ChIP-seq,70;Enrichr Queries,860;ReMap ChIP-seq,42;GTEx Coexpression,1074	SCO2
gene_set_query	322	IRF6	464	ARCHS4 Coexpression,566;Enrichr Queries,629;GTEx Coexpression,197
gene_set_query	323	ZNF441	464.3	ARCHS4 Coexpression,530;Enrichr Queries,190;GTEx Coexpression,673
gene_set_query	324	ZNF511	464.7	ARCHS4 Coexpression,74;Enrichr Queries,1266;GTEx Coexpression,54	SCO2,MSRB2
gene_set_query	325	EGR3	465	ARCHS4 Coexpression,200;Enrichr Queries,603;GTEx Coexpression,592
gene_set_query	326	ATF3	465.5	Literature ChIP-seq,43;ARCHS4 Coexpression,894;ENCODE ChIP-seq,27;Enrichr Queries,795;ReMap ChIP-seq,92;GTEx Coexpression,942	SCO2,LYRM7
gene_set_query	327	VEZF1	466	ARCHS4 Coexpression,827;Enrichr Queries,106;GTEx Coexpression,465
gene_set_query	328	CREB3	466.5	ARCHS4 Coexpression,361;Enrichr Queries,849;ReMap ChIP-seq,10;GTEx Coexpression,646	SCO2
gene_set_query	329	ATF1	466.8	ARCHS4 Coexpression,1280;ENCODE ChIP-seq,55;Enrichr Queries,126;ReMap ChIP-seq,210;GTEx Coexpression,663	IFI27
gene_set_query	330	FOXP3	467	Literature ChIP-seq,100;ARCHS4 Coexpression,908;Enrichr Queries,108;GTEx Coexpression,752
gene_set_query	331	OVOL2	467.3	ARCHS4 Coexpression,248;Enrichr Queries,824;ReMap ChIP-seq,295;GTEx Coexpression,502
gene_set_query	332	IRF2	467.3	ARCHS4 Coexpression,717;Enrichr Queries,206;ReMap ChIP-seq,159;GTEx Coexpression,787
gene_set_query	333	TCF21	468	Literature ChIP-seq,75;ARCHS4 Coexpression,878;Enrichr Queries,859;GTEx Coexpression,60	IFI27
gene_set_query	334	MYT1L	468.3	ARCHS4 Coexpression,271;Enrichr Queries,309;GTEx Coexpression,825
gene_set_query	335	ZNF425	468.7	ARCHS4 Coexpression,862;Enrichr Queries,32;GTEx Coexpression,512	IFI27
gene_set_query	336	CSRNP1	469	ARCHS4 Coexpression,110;GTEx Coexpression,828
gene_set_query	337	ZNF888	469	GTEx Coexpression,469
gene_set_query	338	ZNF45	469.3	ARCHS4 Coexpression,129;Enrichr Queries,816;GTEx Coexpression,463
gene_set_query	339	NANOGP8	471	ARCHS4 Coexpression,463;GTEx Coexpression,479
gene_set_query	340	SETDB1	471.3	Literature ChIP-seq,27;ARCHS4 Coexpression,813;ENCODE ChIP-seq,66;Enrichr Queries,654;ReMap ChIP-seq,214;GTEx Coexpression,1054	LYRM7
gene_set_query	341	ZNF529	472.3	ARCHS4 Coexpression,26;Enrichr Queries,382;GTEx Coexpression,1009	LYRM7
gene_set_query	342	ZNF780B	473	ARCHS4 Coexpression,22;Enrichr Queries,39;GTEx Coexpression,1358	LYRM7
gene_set_query	343	ZFHX2	473.3	ARCHS4 Coexpression,352;Enrichr Queries,167;GTEx Coexpression,901
gene_set_query	344	KLF13	473.5	ARCHS4 Coexpression,904;Enrichr Queries,257;ReMap ChIP-seq,245;GTEx Coexpression,488
gene_set_query	345	HOXB7	474.8	Literature ChIP-seq,79;ARCHS4 Coexpression,843;Enrichr Queries,567;ReMap ChIP-seq,292;GTEx Coexpression,593
gene_set_query	346	HNF1A	477	ARCHS4 Coexpression,683;Enrichr Queries,437;GTEx Coexpression,311
gene_set_query	347	FOXN3	477	ARCHS4 Coexpression,421;Enrichr Queries,215;GTEx Coexpression,795
gene_set_query	348	ZNF566	477.3	ARCHS4 Coexpression,1231;Enrichr Queries,25;GTEx Coexpression,176	LYRM7
gene_set_query	349	KLF11	478.7	ARCHS4 Coexpression,275;Enrichr Queries,882;GTEx Coexpression,279
gene_set_query	350	JDP2	478.7	ARCHS4 Coexpression,647;Enrichr Queries,499;GTEx Coexpression,290
gene_set_query	351	ZNF236	478.7	ARCHS4 Coexpression,249;Enrichr Queries,320;GTEx Coexpression,867
gene_set_query	352	SRY	478.8	Literature ChIP-seq,10;ARCHS4 Coexpression,416;Enrichr Queries,1298;GTEx Coexpression,191	SCO2,LYRM7
gene_set_query	353	MAX	478.8	ARCHS4 Coexpression,1513;ENCODE ChIP-seq,9;Enrichr Queries,193;ReMap ChIP-seq,82;GTEx Coexpression,597	FAM210B,SCO2,LYRM7,MSRB2
gene_set_query	354	SRF	479	Literature ChIP-seq,14;ARCHS4 Coexpression,560;ENCODE ChIP-seq,85;Enrichr Queries,609;ReMap ChIP-seq,175;GTEx Coexpression,1431	LYRM7
gene_set_query	355	ZNF273	479.3	ARCHS4 Coexpression,1212;Enrichr Queries,78;GTEx Coexpression,148
gene_set_query	356	REL	479.3	ARCHS4 Coexpression,1252;Enrichr Queries,46;GTEx Coexpression,140
gene_set_query	357	THYN1	479.5	ARCHS4 Coexpression,679;GTEx Coexpression,280
gene_set_query	358	ZIC3	482	Literature ChIP-seq,145;ARCHS4 Coexpression,231;Enrichr Queries,1061;GTEx Coexpression,491
gene_set_query	359	DPF3	482.7	ARCHS4 Coexpression,394;Enrichr Queries,1014;GTEx Coexpression,40	LYRM7
gene_set_query	360	ZNF805	483	ARCHS4 Coexpression,466;Enrichr Queries,467;GTEx Coexpression,516
gene_set_query	361	HLX	484.7	ARCHS4 Coexpression,656;Enrichr Queries,516;GTEx Coexpression,282
gene_set_query	362	MXI1	484.8	ARCHS4 Coexpression,46;ENCODE ChIP-seq,12;Enrichr Queries,943;ReMap ChIP-seq,118;GTEx Coexpression,1305	FAM210B,SCO2
gene_set_query	363	HHEX	486.8	ARCHS4 Coexpression,994;Enrichr Queries,653;ReMap ChIP-seq,204;GTEx Coexpression,96
gene_set_query	364	NEUROD1	487.3	ARCHS4 Coexpression,713;Enrichr Queries,868;ReMap ChIP-seq,126;GTEx Coexpression,242
gene_set_query	365	NCOA2	487.3	ARCHS4 Coexpression,931;Enrichr Queries,303;ReMap ChIP-seq,179;GTEx Coexpression,536
gene_set_query	366	ZBTB40	487.3	ARCHS4 Coexpression,458;Enrichr Queries,529;GTEx Coexpression,475
gene_set_query	367	ZNF592	488	ARCHS4 Coexpression,247;Enrichr Queries,336;ReMap ChIP-seq,289;GTEx Coexpression,1080
gene_set_query	368	ETV4	489.5	ARCHS4 Coexpression,90;Enrichr Queries,563;ReMap ChIP-seq,62;GTEx Coexpression,1243	SCO2
gene_set_query	369	ETS1	489.8	Literature ChIP-seq,24;ARCHS4 Coexpression,1315;ENCODE ChIP-seq,43;Enrichr Queries,570;ReMap ChIP-seq,148;GTEx Coexpression,839	LYRM7,MSRB2
gene_set_query	370	ZNF609	490	ARCHS4 Coexpression,141;Enrichr Queries,66;GTEx Coexpression,1263
gene_set_query	371	NR4A3	490	ARCHS4 Coexpression,298;Enrichr Queries,522;GTEx Coexpression,650
gene_set_query	372	TCF24	490.3	ARCHS4 Coexpression,897;Enrichr Queries,530;GTEx Coexpression,44	MSRB2
gene_set_query	373	GZF1	490.7	ARCHS4 Coexpression,427;Enrichr Queries,47;GTEx Coexpression,998
gene_set_query	374	RHOXF1	492	ARCHS4 Coexpression,693;Enrichr Queries,417;GTEx Coexpression,366
gene_set_query	375	ZNF219	492.3	ARCHS4 Coexpression,125;Enrichr Queries,576;GTEx Coexpression,776
gene_set_query	376	PPARD	492.8	Literature ChIP-seq,58;ARCHS4 Coexpression,1249;Enrichr Queries,431;GTEx Coexpression,233
gene_set_query	377	ZNF286B	493.5	ARCHS4 Coexpression,881;GTEx Coexpression,106
gene_set_query	378	PBX4	493.7	ARCHS4 Coexpression,763;Enrichr Queries,129;GTEx Coexpression,589
gene_set_query	379	TBX6	495	ARCHS4 Coexpression,544;Enrichr Queries,148;GTEx Coexpression,793
gene_set_query	380	DZIP1	495	ARCHS4 Coexpression,232;Enrichr Queries,579;GTEx Coexpression,674
gene_set_query	381	PAX6	495	Literature ChIP-seq,6;ARCHS4 Coexpression,244;Enrichr Queries,1178;ReMap ChIP-seq,257;GTEx Coexpression,790	SCO2
gene_set_query	382	PAX8	495.8	ARCHS4 Coexpression,955;Enrichr Queries,330;ReMap ChIP-seq,163;GTEx Coexpression,535
gene_set_query	383	ZNF878	496	ARCHS4 Coexpression,243;GTEx Coexpression,749
gene_set_query	384	CDX1	496	ARCHS4 Coexpression,580;Enrichr Queries,508;GTEx Coexpression,400
gene_set_query	385	TBX21	496.3	ARCHS4 Coexpression,1187;Enrichr Queries,162;ReMap ChIP-seq,66;GTEx Coexpression,570	SCO2
gene_set_query	386	MNX1	497.8	Literature ChIP-seq,26;ARCHS4 Coexpression,266;Enrichr Queries,1335;GTEx Coexpression,364	LYRM7
gene_set_query	387	PRDM1	497.8	ARCHS4 Coexpression,808;ENCODE ChIP-seq,93;Enrichr Queries,917;ReMap ChIP-seq,241;GTEx Coexpression,430
gene_set_query	388	ZNF835	500.3	ARCHS4 Coexpression,17;Enrichr Queries,471;GTEx Coexpression,1013	LYRM7
gene_set_query	389	E2F3	501.3	ARCHS4 Coexpression,202;Enrichr Queries,970;GTEx Coexpression,332
gene_set_query	390	ZNF764	501.3	ARCHS4 Coexpression,225;Enrichr Queries,1006;GTEx Coexpression,273
gene_set_query	391	ZNF648	501.7	ARCHS4 Coexpression,980;Enrichr Queries,420;GTEx Coexpression,105
gene_set_query	392	DLX4	502.8	Literature ChIP-seq,164;ARCHS4 Coexpression,201;Enrichr Queries,1259;GTEx Coexpression,387
gene_set_query	393	ETS2	503.5	Literature ChIP-seq,148;ARCHS4 Coexpression,802;Enrichr Queries,433;GTEx Coexpression,631
gene_set_query	394	ZMAT1	504	ARCHS4 Coexpression,170;Enrichr Queries,189;GTEx Coexpression,1153
gene_set_query	395	FOXA1	504.8	Literature ChIP-seq,36;ARCHS4 Coexpression,583;ENCODE ChIP-seq,68;Enrichr Queries,915;ReMap ChIP-seq,202;GTEx Coexpression,1225	IFI27
gene_set_query	396	GATAD2A	505.3	ARCHS4 Coexpression,76;Enrichr Queries,233;GTEx Coexpression,1207
gene_set_query	397	ZNF230	505.7	ARCHS4 Coexpression,590;Enrichr Queries,368;GTEx Coexpression,559
gene_set_query	398	NKX61	507	ARCHS4 Coexpression,783;GTEx Coexpression,231
gene_set_query	399	ZNF282	508.3	ARCHS4 Coexpression,400;Enrichr Queries,311;GTEx Coexpression,814
gene_set_query	400	MYT1	509	ARCHS4 Coexpression,1192;Enrichr Queries,77;GTEx Coexpression,258
gene_set_query	401	ZNF724	509.5	ARCHS4 Coexpression,570;GTEx Coexpression,449
gene_set_query	402	NPAS4	509.7	ARCHS4 Coexpression,730;Enrichr Queries,465;GTEx Coexpression,334
gene_set_query	403	MXD3	511.3	ARCHS4 Coexpression,749;Enrichr Queries,209;GTEx Coexpression,576
gene_set_query	404	HOXB9	511.7	ARCHS4 Coexpression,526;Enrichr Queries,854;GTEx Coexpression,155
gene_set_query	405	ZNF146	511.7	ARCHS4 Coexpression,154;Enrichr Queries,449;GTEx Coexpression,932
gene_set_query	406	FOXA2	512	Literature ChIP-seq,62;ARCHS4 Coexpression,372;ENCODE ChIP-seq,34;Enrichr Queries,1245;ReMap ChIP-seq,156;GTEx Coexpression,1203	LYRM7
gene_set_query	407	STAT4	512	Literature ChIP-seq,16;ARCHS4 Coexpression,725;Enrichr Queries,700;GTEx Coexpression,607	IFI27
gene_set_query	408	BCL11B	513	Literature ChIP-seq,161;ARCHS4 Coexpression,1162;Enrichr Queries,485;GTEx Coexpression,244
gene_set_query	409	SALL4	513.5	Literature ChIP-seq,101;ARCHS4 Coexpression,123;Enrichr Queries,846;GTEx Coexpression,984
gene_set_query	410	ZNF581	513.7	ARCHS4 Coexpression,52;Enrichr Queries,1387;GTEx Coexpression,102	SCO2
gene_set_query	411	SOX13	514	ARCHS4 Coexpression,340;Enrichr Queries,577;ReMap ChIP-seq,162;GTEx Coexpression,977
gene_set_query	412	ST18	515.3	ARCHS4 Coexpression,675;Enrichr Queries,745;GTEx Coexpression,126
gene_set_query	413	TIGD3	515.3	ARCHS4 Coexpression,327;Enrichr Queries,378;GTEx Coexpression,841
gene_set_query	414	CEBPA	515.6	Literature ChIP-seq,39;ARCHS4 Coexpression,1120;Enrichr Queries,717;ReMap ChIP-seq,169;GTEx Coexpression,533	LYRM7
gene_set_query	415	DACH2	518.7	ARCHS4 Coexpression,311;Enrichr Queries,65;GTEx Coexpression,1180
gene_set_query	416	NR1I3	519.7	ARCHS4 Coexpression,632;Enrichr Queries,686;GTEx Coexpression,241
gene_set_query	417	IRX5	520.3	ARCHS4 Coexpression,434;Enrichr Queries,630;GTEx Coexpression,497
gene_set_query	418	ZNF705E	521.5	ARCHS4 Coexpression,670;GTEx Coexpression,373
gene_set_query	419	SPIB	521.5	ARCHS4 Coexpression,984;Enrichr Queries,127;ReMap ChIP-seq,246;GTEx Coexpression,729
gene_set_query	420	PAX9	521.7	ARCHS4 Coexpression,179;Enrichr Queries,1185;GTEx Coexpression,201
gene_set_query	421	ZNF532	522.7	ARCHS4 Coexpression,270;Enrichr Queries,1009;GTEx Coexpression,289
gene_set_query	422	MYCL	523	ARCHS4 Coexpression,587;GTEx Coexpression,459
gene_set_query	423	HES3	523.3	ARCHS4 Coexpression,239;Enrichr Queries,1080;GTEx Coexpression,251
gene_set_query	424	SCML4	523.7	ARCHS4 Coexpression,1048;Enrichr Queries,128;GTEx Coexpression,395
gene_set_query	425	TBX5	524	Literature ChIP-seq,83;ARCHS4 Coexpression,1437;Enrichr Queries,542;GTEx Coexpression,34	MSRB2
gene_set_query	426	KDM2A	524	ARCHS4 Coexpression,975;GTEx Coexpression,73
gene_set_query	427	NFAT5	524.7	ARCHS4 Coexpression,112;Enrichr Queries,564;GTEx Coexpression,898
gene_set_query	428	ZNF843	525	ARCHS4 Coexpression,882;Enrichr Queries,674;GTEx Coexpression,19	LYRM7
gene_set_query	429	SOX6	525.3	ARCHS4 Coexpression,1118;Enrichr Queries,689;ReMap ChIP-seq,281;GTEx Coexpression,13	LYRM7
gene_set_query	430	CARF	526	ARCHS4 Coexpression,1020;GTEx Coexpression,32	SCO2
gene_set_query	431	GMEB1	526.3	ARCHS4 Coexpression,43;Enrichr Queries,780;GTEx Coexpression,756	LYRM7
gene_set_query	432	ZSCAN10	526.7	ARCHS4 Coexpression,408;Enrichr Queries,424;GTEx Coexpression,748
gene_set_query	433	ZNF791	527	ARCHS4 Coexpression,30;Enrichr Queries,894;GTEx Coexpression,657	LYRM7
gene_set_query	434	ZNF778	527.3	ARCHS4 Coexpression,1346;Enrichr Queries,166;GTEx Coexpression,70
gene_set_query	435	ZNF732	529	ARCHS4 Coexpression,729;GTEx Coexpression,329
gene_set_query	436	ZNF600	529.7	ARCHS4 Coexpression,569;Enrichr Queries,1;GTEx Coexpression,1019	FAM210B,IFI27
gene_set_query	437	ZNF628	530.3	ARCHS4 Coexpression,673;Enrichr Queries,55;GTEx Coexpression,863
gene_set_query	438	NHLH2	530.7	ARCHS4 Coexpression,539;Enrichr Queries,819;GTEx Coexpression,234
gene_set_query	439	THAP8	531.7	ARCHS4 Coexpression,268;Enrichr Queries,51;GTEx Coexpression,1276
gene_set_query	440	ZNF385C	531.7	ARCHS4 Coexpression,907;Enrichr Queries,383;GTEx Coexpression,305
gene_set_query	441	MEF2C	532.2	ARCHS4 Coexpression,1029;ENCODE ChIP-seq,117;Enrichr Queries,1274;ReMap ChIP-seq,223;GTEx Coexpression,18	LYRM7
gene_set_query	442	THAP1	532.4	ARCHS4 Coexpression,714;ENCODE ChIP-seq,42;Enrichr Queries,1035;ReMap ChIP-seq,260;GTEx Coexpression,611	MSRB2
gene_set_query	443	ZNF554	532.7	ARCHS4 Coexpression,913;Enrichr Queries,231;GTEx Coexpression,454
gene_set_query	444	FOXO1	533	Literature ChIP-seq,32;ARCHS4 Coexpression,1039;Enrichr Queries,1052;ReMap ChIP-seq,220;GTEx Coexpression,322	LYRM7
gene_set_query	445	ZNF468	533.7	ARCHS4 Coexpression,1390;Enrichr Queries,12;GTEx Coexpression,199	IFI27
gene_set_query	446	ZSCAN20	535.3	ARCHS4 Coexpression,358;Enrichr Queries,141;GTEx Coexpression,1107
gene_set_query	447	ZNF765	536.3	ARCHS4 Coexpression,911;Enrichr Queries,37;GTEx Coexpression,661	LYRM7
gene_set_query	448	CSRNP3	536.5	ARCHS4 Coexpression,687;GTEx Coexpression,386
gene_set_query	449	FOXH1	536.7	ARCHS4 Coexpression,360;Enrichr Queries,280;GTEx Coexpression,970
gene_set_query	450	AHRR	537.5	ARCHS4 Coexpression,628;GTEx Coexpression,447
gene_set_query	451	AR	538	Literature ChIP-seq,41;ARCHS4 Coexpression,12;Enrichr Queries,1125;ReMap ChIP-seq,183;GTEx Coexpression,1329	FAM210B,IFI27
gene_set_query	452	HESX1	538	ARCHS4 Coexpression,806;Enrichr Queries,38;GTEx Coexpression,770	IFI27
gene_set_query	453	ZNF875	538.7	ARCHS4 Coexpression,674;Enrichr Queries,62;GTEx Coexpression,880
gene_set_query	454	ZNF541	540	ARCHS4 Coexpression,784;Enrichr Queries,536;GTEx Coexpression,300
gene_set_query	455	ATF5	540.3	ARCHS4 Coexpression,768;Enrichr Queries,549;GTEx Coexpression,304
gene_set_query	456	MITF	540.6	Literature ChIP-seq,1;ARCHS4 Coexpression,877;Enrichr Queries,1160;ReMap ChIP-seq,193;GTEx Coexpression,472	IFI27,SCO2,LYRM7,MSRB2
gene_set_query	457	MYRFL	542.5	ARCHS4 Coexpression,133;GTEx Coexpression,952
gene_set_query	458	TEAD2	543	ARCHS4 Coexpression,386;Enrichr Queries,1063;ReMap ChIP-seq,253;GTEx Coexpression,470
gene_set_query	459	PRDM12	543.3	ARCHS4 Coexpression,613;Enrichr Queries,879;GTEx Coexpression,138
gene_set_query	460	ESRRB	543.8	Literature ChIP-seq,15;ARCHS4 Coexpression,663;Enrichr Queries,1212;GTEx Coexpression,285	LYRM7
gene_set_query	461	ZNF850	544	ARCHS4 Coexpression,890;GTEx Coexpression,198
gene_set_query	462	CDX4	544.3	ARCHS4 Coexpression,127;Enrichr Queries,808;GTEx Coexpression,698
gene_set_query	463	TFEB	544.8	Literature ChIP-seq,9;ARCHS4 Coexpression,742;Enrichr Queries,800;GTEx Coexpression,628	SCO2
gene_set_query	464	EGR1	545.7	Literature ChIP-seq,53;ARCHS4 Coexpression,1189;ENCODE ChIP-seq,41;Enrichr Queries,444;ReMap ChIP-seq,20;GTEx Coexpression,1527	SCO2
gene_set_query	465	HNF1B	547.7	ARCHS4 Coexpression,290;Enrichr Queries,1155;ReMap ChIP-seq,198
gene_set_query	466	ZNF766	548	ARCHS4 Coexpression,1016;Enrichr Queries,403;ReMap ChIP-seq,286;GTEx Coexpression,487
gene_set_query	467	KLF6	548.3	ARCHS4 Coexpression,626;Enrichr Queries,1055;ReMap ChIP-seq,39;GTEx Coexpression,473	SCO2
gene_set_query	468	IRF8	548.3	Literature ChIP-seq,134;ARCHS4 Coexpression,524;Enrichr Queries,1124;GTEx Coexpression,411
gene_set_query	469	LCORL	548.3	ARCHS4 Coexpression,1329;Enrichr Queries,102;GTEx Coexpression,214
gene_set_query	470	MYOD1	549	ARCHS4 Coexpression,185;ENCODE ChIP-seq,67;Enrichr Queries,1115;ReMap ChIP-seq,203;GTEx Coexpression,1175
gene_set_query	471	NFE2L3	549.3	ARCHS4 Coexpression,451;Enrichr Queries,28;GTEx Coexpression,1169	IFI27
gene_set_query	472	ZBTB11	551.5	ARCHS4 Coexpression,1195;Enrichr Queries,393;ReMap ChIP-seq,243;GTEx Coexpression,375
gene_set_query	473	ZNF20	551.7	ARCHS4 Coexpression,207;Enrichr Queries,308;GTEx Coexpression,1140
gene_set_query	474	ZBTB3	552	ARCHS4 Coexpression,475;Enrichr Queries,997;GTEx Coexpression,184
gene_set_query	475	ZNF92	552.8	ARCHS4 Coexpression,1012;Enrichr Queries,617;ReMap ChIP-seq,256;GTEx Coexpression,326
gene_set_query	476	SREBF1	553.2	Literature ChIP-seq,129;ARCHS4 Coexpression,753;ENCODE ChIP-seq,102;Enrichr Queries,772;ReMap ChIP-seq,172;GTEx Coexpression,1391
gene_set_query	477	NR1I2	553.3	Literature ChIP-seq,126;ARCHS4 Coexpression,788;Enrichr Queries,739;GTEx Coexpression,560
gene_set_query	478	TFCP2L1	553.3	ARCHS4 Coexpression,479;Enrichr Queries,1023;GTEx Coexpression,158
gene_set_query	479	PBX1	553.8	Literature ChIP-seq,44;ARCHS4 Coexpression,395;Enrichr Queries,842;GTEx Coexpression,934	SCO2
gene_set_query	480	GCM1	554.7	ARCHS4 Coexpression,190;Enrichr Queries,1272;GTEx Coexpression,202
gene_set_query	481	MBD4	555.6	ARCHS4 Coexpression,1050;ENCODE ChIP-seq,89;Enrichr Queries,669;ReMap ChIP-seq,15;GTEx Coexpression,955	FAM210B
gene_set_query	482	ZNF562	555.7	ARCHS4 Coexpression,1007;Enrichr Queries,364;GTEx Coexpression,296
gene_set_query	483	ZNF174	556.3	ARCHS4 Coexpression,281;Enrichr Queries,650;GTEx Coexpression,738
gene_set_query	484	GLI1	557	Literature ChIP-seq,159;ARCHS4 Coexpression,339;Enrichr Queries,862;GTEx Coexpression,868
gene_set_query	485	GATA2	557.8	Literature ChIP-seq,67;ARCHS4 Coexpression,1265;ENCODE ChIP-seq,11;Enrichr Queries,596;ReMap ChIP-seq,32;GTEx Coexpression,1376	FAM210B,LYRM7
gene_set_query	486	GLYR1	558	ARCHS4 Coexpression,879;ReMap ChIP-seq,265;GTEx Coexpression,530
gene_set_query	487	ZNF777	558	ARCHS4 Coexpression,1308;Enrichr Queries,71;GTEx Coexpression,295
gene_set_query	488	RHOXF2B	558	ARCHS4 Coexpression,657;Enrichr Queries,96;GTEx Coexpression,921
gene_set_query	489	ZNF696	558.3	ARCHS4 Coexpression,684;Enrichr Queries,133;GTEx Coexpression,858
gene_set_query	490	HBP1	558.5	ARCHS4 Coexpression,341;Enrichr Queries,1066;ReMap ChIP-seq,67;GTEx Coexpression,760	SCO2
gene_set_query	491	ZKSCAN4	559	ARCHS4 Coexpression,215;Enrichr Queries,502;GTEx Coexpression,960
gene_set_query	492	TFDP3	559.3	ARCHS4 Coexpression,449;Enrichr Queries,354;GTEx Coexpression,875
gene_set_query	493	ZNF66	559.5	ARCHS4 Coexpression,699;GTEx Coexpression,420
gene_set_query	494	SP140	560	ARCHS4 Coexpression,1223;Enrichr Queries,42;GTEx Coexpression,415	IFI27
gene_set_query	495	CLOCK	560.6	Literature ChIP-seq,139;ARCHS4 Coexpression,887;Enrichr Queries,135;ReMap ChIP-seq,194;GTEx Coexpression,1448
gene_set_query	496	E2F8	561	ARCHS4 Coexpression,513;Enrichr Queries,794;GTEx Coexpression,376
gene_set_query	497	NRF1	561	ARCHS4 Coexpression,1032;ENCODE ChIP-seq,14;Enrichr Queries,872;ReMap ChIP-seq,93;GTEx Coexpression,794	FAM210B,SCO2,MSRB2
gene_set_query	498	ZNF396	562	ARCHS4 Coexpression,1151;Enrichr Queries,29;GTEx Coexpression,506	IFI27
gene_set_query	499	ZNF564	562.3	ARCHS4 Coexpression,639;Enrichr Queries,172;GTEx Coexpression,876
gene_set_query	500	GTF2IRD1	562.5	ARCHS4 Coexpression,288;GTEx Coexpression,837
gene_set_query	501	CREB5	563.7	ARCHS4 Coexpression,241;Enrichr Queries,1213;GTEx Coexpression,237
gene_set_query	502	NKX28	564	ARCHS4 Coexpression,638;GTEx Coexpression,490
gene_set_query	503	POU5F1B	565.5	ARCHS4 Coexpression,236;GTEx Coexpression,895
gene_set_query	504	REST	566	Literature ChIP-seq,19;ARCHS4 Coexpression,1620;ENCODE ChIP-seq,39;Enrichr Queries,1041;ReMap ChIP-seq,81;GTEx Coexpression,596	SCO2,MSRB2
gene_set_query	505	GRHL3	566.7	ARCHS4 Coexpression,219;Enrichr Queries,676;GTEx Coexpression,805
gene_set_query	506	ETV5	567	ARCHS4 Coexpression,367;Enrichr Queries,532;GTEx Coexpression,802
gene_set_query	507	GABPA	567.7	Literature ChIP-seq,114;ARCHS4 Coexpression,873;ENCODE ChIP-seq,63;Enrichr Queries,635;ReMap ChIP-seq,121;GTEx Coexpression,1600	LYRM7
gene_set_query	508	ZSCAN29	568	ARCHS4 Coexpression,971;Enrichr Queries,113;GTEx Coexpression,620
gene_set_query	509	HIVEP1	568	ARCHS4 Coexpression,1072;Enrichr Queries,548;GTEx Coexpression,84
gene_set_query	510	TIGD6	569	ARCHS4 Coexpression,2;Enrichr Queries,332;GTEx Coexpression,1373	MSRB2
gene_set_query	511	HMX3	569.7	ARCHS4 Coexpression,251;Enrichr Queries,1390;GTEx Coexpression,68
gene_set_query	512	TIGD2	569.7	ARCHS4 Coexpression,1074;Enrichr Queries,460;GTEx Coexpression,175
gene_set_query	513	ZNF420	569.7	ARCHS4 Coexpression,1340;Enrichr Queries,10;GTEx Coexpression,359	LYRM7
gene_set_query	514	NAIF1	570	ARCHS4 Coexpression,805;GTEx Coexpression,335
gene_set_query	515	FOS	570.6	ARCHS4 Coexpression,831;ENCODE ChIP-seq,64;Enrichr Queries,734;ReMap ChIP-seq,145;GTEx Coexpression,1079	IFI27
gene_set_query	516	ADNP2	570.7	ARCHS4 Coexpression,332;Enrichr Queries,232;GTEx Coexpression,1148
gene_set_query	517	ZFP41	570.7	ARCHS4 Coexpression,986;Enrichr Queries,154;GTEx Coexpression,572
gene_set_query	518	HAND1	572.3	ARCHS4 Coexpression,354;Enrichr Queries,1285;GTEx Coexpression,78
gene_set_query	519	SMYD3	572.5	ARCHS4 Coexpression,957;GTEx Coexpression,188
gene_set_query	520	RXRG	572.7	ARCHS4 Coexpression,612;Enrichr Queries,1050;GTEx Coexpression,56	LYRM7
gene_set_query	521	ZBTB2	572.7	ARCHS4 Coexpression,902;Enrichr Queries,744;GTEx Coexpression,72
gene_set_query	522	GATA6	573	Literature ChIP-seq,40;ARCHS4 Coexpression,553;Enrichr Queries,458;ReMap ChIP-seq,207;GTEx Coexpression,1607	SCO2
gene_set_query	523	EEA1	573	ARCHS4 Coexpression,924;Enrichr Queries,344;GTEx Coexpression,451
gene_set_query	524	FOXD4L4	574	ARCHS4 Coexpression,259;GTEx Coexpression,889
gene_set_query	525	SNAPC4	574.8	ARCHS4 Coexpression,834;Enrichr Queries,939;ReMap ChIP-seq,213;GTEx Coexpression,313
gene_set_query	526	MAZ	575	ARCHS4 Coexpression,534;ENCODE ChIP-seq,20;Enrichr Queries,960;ReMap ChIP-seq,101;GTEx Coexpression,1260	FAM210B,SCO2,LYRM7
gene_set_query	527	ZNF429	575.3	ARCHS4 Coexpression,1262;Enrichr Queries,329;GTEx Coexpression,135
gene_set_query	528	ZNF703	575.7	ARCHS4 Coexpression,99;Enrichr Queries,1070;GTEx Coexpression,558
gene_set_query	529	ELF2	575.7	ARCHS4 Coexpression,1290;Enrichr Queries,278;GTEx Coexpression,159
gene_set_query	530	ZMAT4	576	ARCHS4 Coexpression,517;Enrichr Queries,810;GTEx Coexpression,401
gene_set_query	531	ETV1	576.3	ARCHS4 Coexpression,1428;Enrichr Queries,643;ReMap ChIP-seq,135;GTEx Coexpression,99
gene_set_query	532	ESRRG	576.7	ARCHS4 Coexpression,181;Enrichr Queries,186;GTEx Coexpression,1363
gene_set_query	533	SMAD1	579	Literature ChIP-seq,135;ARCHS4 Coexpression,928;Enrichr Queries,1010;ReMap ChIP-seq,150;GTEx Coexpression,672
gene_set_query	534	SP4	580.8	ARCHS4 Coexpression,1309;ENCODE ChIP-seq,96;Enrichr Queries,725;ReMap ChIP-seq,127;GTEx Coexpression,647
gene_set_query	535	JUND	580.8	Literature ChIP-seq,77;ARCHS4 Coexpression,1040;ENCODE ChIP-seq,62;Enrichr Queries,952;ReMap ChIP-seq,152;GTEx Coexpression,1202	LYRM7
gene_set_query	536	ZSCAN5B	581.3	ARCHS4 Coexpression,1168;Enrichr Queries,174;GTEx Coexpression,402
gene_set_query	537	ZFAT	582.3	ARCHS4 Coexpression,382;Enrichr Queries,385;GTEx Coexpression,980
gene_set_query	538	SIX1	582.7	ARCHS4 Coexpression,407;Enrichr Queries,698;GTEx Coexpression,643
gene_set_query	539	MEIS1	583.2	Literature ChIP-seq,90;ARCHS4 Coexpression,1183;Enrichr Queries,1109;ReMap ChIP-seq,167;GTEx Coexpression,367
gene_set_query	540	ONECUT1	583.3	ARCHS4 Coexpression,495;Enrichr Queries,1144;ReMap ChIP-seq,138;GTEx Coexpression,556
gene_set_query	541	ZNF787	583.3	ARCHS4 Coexpression,694;Enrichr Queries,1008;GTEx Coexpression,48	SCO2
gene_set_query	542	ZNF302	583.7	ARCHS4 Coexpression,573;Enrichr Queries,922;GTEx Coexpression,256
gene_set_query	543	ZBTB33	584	ARCHS4 Coexpression,1148;ENCODE ChIP-seq,2;Enrichr Queries,515;ReMap ChIP-seq,29;GTEx Coexpression,1226	SCO2,LYRM7
gene_set_query	544	PA2G4	585	ARCHS4 Coexpression,812;GTEx Coexpression,358
gene_set_query	545	TP53	585	Literature ChIP-seq,48;ARCHS4 Coexpression,476;Enrichr Queries,1179;ReMap ChIP-seq,201;GTEx Coexpression,1021	LYRM7
gene_set_query	546	ZFY	585.7	ARCHS4 Coexpression,577;Enrichr Queries,4;GTEx Coexpression,1176	IFI27
gene_set_query	547	ZNF689	586.3	ARCHS4 Coexpression,422;Enrichr Queries,293;GTEx Coexpression,1044
gene_set_query	548	STAT5B	586.5	ARCHS4 Coexpression,1253;Enrichr Queries,412;ReMap ChIP-seq,95;GTEx Coexpression,586	SCO2
gene_set_query	549	DNMT1	586.5	ARCHS4 Coexpression,450;GTEx Coexpression,723
gene_set_query	550	ZBTB48	587.3	ARCHS4 Coexpression,574;Enrichr Queries,153;GTEx Coexpression,1035
gene_set_query	551	SIX5	587.6	ARCHS4 Coexpression,525;ENCODE ChIP-seq,33;Enrichr Queries,976;ReMap ChIP-seq,38;GTEx Coexpression,1366	SCO2,LYRM7
gene_set_query	552	EMX2	587.7	ARCHS4 Coexpression,135;Enrichr Queries,620;GTEx Coexpression,1008
gene_set_query	553	RBAK	587.7	ARCHS4 Coexpression,1344;Enrichr Queries,187;GTEx Coexpression,232
gene_set_query	554	ZNF57	588.3	ARCHS4 Coexpression,1321;Enrichr Queries,7;GTEx Coexpression,437	IFI27
gene_set_query	555	IRX4	588.7	ARCHS4 Coexpression,498;Enrichr Queries,1040;GTEx Coexpression,228
gene_set_query	556	WT1	589	Literature ChIP-seq,60;ARCHS4 Coexpression,41;Enrichr Queries,1074;GTEx Coexpression,1181	FAM210B
gene_set_query	557	ZIC5	589	ARCHS4 Coexpression,147;Enrichr Queries,969;GTEx Coexpression,651
gene_set_query	558	ZNF671	589	ARCHS4 Coexpression,594;Enrichr Queries,766;GTEx Coexpression,407
gene_set_query	559	ZNF324	589	ARCHS4 Coexpression,1109;Enrichr Queries,112;GTEx Coexpression,546
gene_set_query	560	FOSL1	589.2	ARCHS4 Coexpression,1046;ENCODE ChIP-seq,108;Enrichr Queries,591;ReMap ChIP-seq,139;GTEx Coexpression,1062
gene_set_query	561	ZSCAN1	589.3	ARCHS4 Coexpression,166;Enrichr Queries,409;GTEx Coexpression,1193
gene_set_query	562	CREB1	589.5	Literature ChIP-seq,7;ARCHS4 Coexpression,1419;ENCODE ChIP-seq,25;Enrichr Queries,642;ReMap ChIP-seq,106;GTEx Coexpression,1338	SCO2,LYRM7
gene_set_query	563	HOXD13	592	Literature ChIP-seq,149;ARCHS4 Coexpression,335;Enrichr Queries,1366;GTEx Coexpression,518
gene_set_query	564	NKX12	592	ARCHS4 Coexpression,669;GTEx Coexpression,515
gene_set_query	565	ZSCAN12	592.3	ARCHS4 Coexpression,18;Enrichr Queries,345;GTEx Coexpression,1414	LYRM7
gene_set_query	566	THAP11	592.6	Literature ChIP-seq,127;ARCHS4 Coexpression,1574;Enrichr Queries,121;ReMap ChIP-seq,285;GTEx Coexpression,856
gene_set_query	567	ZNF610	592.7	ARCHS4 Coexpression,1258;Enrichr Queries,139;GTEx Coexpression,381
gene_set_query	568	TCF4	593	Literature ChIP-seq,55;ARCHS4 Coexpression,996;Enrichr Queries,476;ReMap ChIP-seq,274;GTEx Coexpression,1164
gene_set_query	569	POU4F2	593	ARCHS4 Coexpression,151;Enrichr Queries,1333;ReMap ChIP-seq,180;GTEx Coexpression,708
gene_set_query	570	ONECUT2	593.3	ARCHS4 Coexpression,557;Enrichr Queries,906;GTEx Coexpression,317
gene_set_query	571	ZNF382	593.7	ARCHS4 Coexpression,45;Enrichr Queries,1233;GTEx Coexpression,503	LYRM7
gene_set_query	572	ZNF292	594.7	ARCHS4 Coexpression,512;Enrichr Queries,176;GTEx Coexpression,1096
gene_set_query	573	ARNTL2	596	ARCHS4 Coexpression,397;Enrichr Queries,638;GTEx Coexpression,753
gene_set_query	574	ZBTB7A	596.2	ARCHS4 Coexpression,1371;ENCODE ChIP-seq,28;Enrichr Queries,728;ReMap ChIP-seq,164;GTEx Coexpression,690	FAM210B
gene_set_query	575	ZNF25	597.3	ARCHS4 Coexpression,502;Enrichr Queries,814;GTEx Coexpression,476
gene_set_query	576	RFX4	598	ARCHS4 Coexpression,161;Enrichr Queries,1229;GTEx Coexpression,404
gene_set_query	577	BHLHE22	598.7	ARCHS4 Coexpression,1255;ReMap ChIP-seq,271;GTEx Coexpression,270
gene_set_query	578	RFX7	599	ARCHS4 Coexpression,785;Enrichr Queries,223;GTEx Coexpression,789
gene_set_query	579	IRX2	599	ARCHS4 Coexpression,509;Enrichr Queries,1127;GTEx Coexpression,161
gene_set_query	580	BAZ2B	599.3	ARCHS4 Coexpression,744;Enrichr Queries,201;GTEx Coexpression,853
gene_set_query	581	SPIC	599.7	ARCHS4 Coexpression,810;Enrichr Queries,302;GTEx Coexpression,687
gene_set_query	582	MBD1	600	ARCHS4 Coexpression,1006;Enrichr Queries,704;GTEx Coexpression,90
gene_set_query	583	ZNF454	600	ARCHS4 Coexpression,709;Enrichr Queries,67;GTEx Coexpression,1024
gene_set_query	584	ZNF30	600	ARCHS4 Coexpression,1096;Enrichr Queries,131;GTEx Coexpression,573
gene_set_query	585	ZBTB16	600.3	ARCHS4 Coexpression,309;Enrichr Queries,1165;ReMap ChIP-seq,3;GTEx Coexpression,924	SCO2,LYRM7
gene_set_query	586	LIN28A	600.5	ARCHS4 Coexpression,143;GTEx Coexpression,1058
gene_set_query	587	ZFP69B	602.5	ARCHS4 Coexpression,962;GTEx Coexpression,243
gene_set_query	588	ZKSCAN3	602.7	ARCHS4 Coexpression,1450;Enrichr Queries,137;GTEx Coexpression,221
gene_set_query	589	ZNF582	603.7	ARCHS4 Coexpression,685;Enrichr Queries,241;GTEx Coexpression,885
gene_set_query	590	ZNF781	605	ARCHS4 Coexpression,1206;Enrichr Queries,310;GTEx Coexpression,299
gene_set_query	591	LIN54	605.5	ARCHS4 Coexpression,13;GTEx Coexpression,1198	LYRM7
gene_set_query	592	NR4A2	607	Literature ChIP-seq,151;ARCHS4 Coexpression,414;Enrichr Queries,752;GTEx Coexpression,1111
gene_set_query	593	NEUROD2	607	Literature ChIP-seq,88;ARCHS4 Coexpression,816;Enrichr Queries,1086;GTEx Coexpression,438
gene_set_query	594	CAMTA1	609	ARCHS4 Coexpression,869;Enrichr Queries,242;GTEx Coexpression,716
gene_set_query	595	IRX3	609.3	ARCHS4 Coexpression,492;Enrichr Queries,751;GTEx Coexpression,585
gene_set_query	596	ZNF99	609.3	ARCHS4 Coexpression,1483;Enrichr Queries,91;GTEx Coexpression,254
gene_set_query	597	ZNF251	609.7	ARCHS4 Coexpression,75;Enrichr Queries,543;GTEx Coexpression,1211
gene_set_query	598	ZBTB47	609.7	ARCHS4 Coexpression,893;Enrichr Queries,935;GTEx Coexpression,1	LYRM7,MSRB2
gene_set_query	599	CREM	609.8	Literature ChIP-seq,50;ARCHS4 Coexpression,780;Enrichr Queries,858;ReMap ChIP-seq,36;GTEx Coexpression,1325	SCO2,LYRM7
gene_set_query	600	ZNF792	610	ARCHS4 Coexpression,92;Enrichr Queries,581;GTEx Coexpression,1157
gene_set_query	601	NFYB	610.6	ARCHS4 Coexpression,1138;ENCODE ChIP-seq,77;Enrichr Queries,168;ReMap ChIP-seq,123;GTEx Coexpression,1547
gene_set_query	602	EBF1	611.4	ARCHS4 Coexpression,168;ENCODE ChIP-seq,26;Enrichr Queries,1218;ReMap ChIP-seq,85;GTEx Coexpression,1560	SCO2,LYRM7,MSRB2
gene_set_query	603	LBX2	612	ARCHS4 Coexpression,515;Enrichr Queries,708;GTEx Coexpression,613
gene_set_query	604	CXXC4	612.7	ARCHS4 Coexpression,720;ReMap ChIP-seq,25;GTEx Coexpression,1093	SCO2
gene_set_query	605	CEBPG	613.5	ARCHS4 Coexpression,804;Enrichr Queries,1157;ReMap ChIP-seq,7;GTEx Coexpression,486	SCO2
gene_set_query	606	ZNF763	614.3	ARCHS4 Coexpression,459;Enrichr Queries,307;GTEx Coexpression,1077
gene_set_query	607	FOXF2	615.7	ARCHS4 Coexpression,370;Enrichr Queries,920;GTEx Coexpression,557
gene_set_query	608	HOXC13	616.3	ARCHS4 Coexpression,636;Enrichr Queries,1132;GTEx Coexpression,81
gene_set_query	609	SEBOX	618	ARCHS4 Coexpression,950;Enrichr Queries,286
gene_set_query	610	CAMTA2	618.7	ARCHS4 Coexpression,1443;Enrichr Queries,122;GTEx Coexpression,291
gene_set_query	611	SRCAP	619	ARCHS4 Coexpression,189;Enrichr Queries,160;GTEx Coexpression,1508
gene_set_query	612	ZNF326	619.3	ARCHS4 Coexpression,1154;Enrichr Queries,110;GTEx Coexpression,594
gene_set_query	613	IKZF4	619.3	ARCHS4 Coexpression,754;Enrichr Queries,649;GTEx Coexpression,455
gene_set_query	614	MYCN	619.4	Literature ChIP-seq,68;ARCHS4 Coexpression,801;Enrichr Queries,834;ReMap ChIP-seq,178;GTEx Coexpression,1216
gene_set_query	615	ZNF829	619.7	ARCHS4 Coexpression,20;Enrichr Queries,513;GTEx Coexpression,1326	LYRM7
gene_set_query	616	ZNF165	620.8	ARCHS4 Coexpression,113;Enrichr Queries,742;ReMap ChIP-seq,291;GTEx Coexpression,1337
gene_set_query	617	ZNF394	621	ARCHS4 Coexpression,1089;Enrichr Queries,150;GTEx Coexpression,624
gene_set_query	618	ZNF620	621	ARCHS4 Coexpression,1250;Enrichr Queries,351;GTEx Coexpression,262
gene_set_query	619	GPBP1	621	ARCHS4 Coexpression,1075;GTEx Coexpression,167
gene_set_query	620	HIVEP3	621	ARCHS4 Coexpression,153;Enrichr Queries,784;GTEx Coexpression,926
gene_set_query	621	ZNF677	621.3	ARCHS4 Coexpression,146;Enrichr Queries,398;GTEx Coexpression,1320
gene_set_query	622	JUNB	621.8	ARCHS4 Coexpression,998;Enrichr Queries,605;ReMap ChIP-seq,215;GTEx Coexpression,669
gene_set_query	623	KMT2A	622.3	ARCHS4 Coexpression,680;ReMap ChIP-seq,208;GTEx Coexpression,979
gene_set_query	624	ZNF773	622.7	ARCHS4 Coexpression,1286;Enrichr Queries,376;GTEx Coexpression,206
gene_set_query	625	DMRT2	623.7	ARCHS4 Coexpression,152;Enrichr Queries,519;GTEx Coexpression,1200
gene_set_query	626	HOXC11	623.8	ARCHS4 Coexpression,648;Enrichr Queries,1303;ReMap ChIP-seq,294;GTEx Coexpression,250
gene_set_query	627	SOX12	624	ARCHS4 Coexpression,96;Enrichr Queries,250;GTEx Coexpression,1526
gene_set_query	628	MAFG	624	ARCHS4 Coexpression,789;Enrichr Queries,440;ReMap ChIP-seq,27;GTEx Coexpression,1240	LYRM7
gene_set_query	629	ZNF550	624.7	ARCHS4 Coexpression,1014;Enrichr Queries,553;GTEx Coexpression,307
gene_set_query	630	RFX2	625.3	ARCHS4 Coexpression,272;Enrichr Queries,672;ReMap ChIP-seq,259;GTEx Coexpression,1298
gene_set_query	631	TRERF1	625.3	ARCHS4 Coexpression,240;Enrichr Queries,375;GTEx Coexpression,1261
gene_set_query	632	ZNF419	626.3	ARCHS4 Coexpression,29;Enrichr Queries,877;GTEx Coexpression,973	LYRM7
gene_set_query	633	ZNF32	626.3	ARCHS4 Coexpression,681;Enrichr Queries,1181;GTEx Coexpression,17	MSRB2
gene_set_query	634	FOXE1	626.7	ARCHS4 Coexpression,770;Enrichr Queries,885;GTEx Coexpression,225
gene_set_query	635	POU6F2	627.3	ARCHS4 Coexpression,412;Enrichr Queries,73;GTEx Coexpression,1397
gene_set_query	636	ZNF521	627.3	ARCHS4 Coexpression,423;Enrichr Queries,1147;GTEx Coexpression,312
gene_set_query	637	POU3F1	628.8	Literature ChIP-seq,84;ARCHS4 Coexpression,630;Enrichr Queries,1235;GTEx Coexpression,566
gene_set_query	638	ZNF623	630	ARCHS4 Coexpression,68;Enrichr Queries,422;GTEx Coexpression,1400	LYRM7
gene_set_query	639	NANOG	631	Literature ChIP-seq,42;ARCHS4 Coexpression,1239;ENCODE ChIP-seq,118;Enrichr Queries,779;ReMap ChIP-seq,165;GTEx Coexpression,1443	MSRB2
gene_set_query	640	RUNX2	631	Literature ChIP-seq,59;ARCHS4 Coexpression,826;Enrichr Queries,967;ReMap ChIP-seq,54;GTEx Coexpression,1249	SCO2
gene_set_query	641	ZNF446	632.3	ARCHS4 Coexpression,405;Enrichr Queries,500;GTEx Coexpression,992
gene_set_query	642	ZC3H8	633	ARCHS4 Coexpression,1242;Enrichr Queries,981;ReMap ChIP-seq,254;GTEx Coexpression,55	LYRM7
gene_set_query	643	FOXJ2	633	ARCHS4 Coexpression,1219;Enrichr Queries,408;ReMap ChIP-seq,273;GTEx Coexpression,632
gene_set_query	644	ZNF746	633	ARCHS4 Coexpression,128;Enrichr Queries,961;GTEx Coexpression,810
gene_set_query	645	ELK3	635.5	Literature ChIP-seq,70;ARCHS4 Coexpression,439;Enrichr Queries,493;GTEx Coexpression,1540
gene_set_query	646	VSX1	636.7	ARCHS4 Coexpression,554;Enrichr Queries,1258;GTEx Coexpression,98
gene_set_query	647	ZNF385A	637	ARCHS4 Coexpression,1224;Enrichr Queries,284;GTEx Coexpression,403
gene_set_query	648	ZNF783	637	ARCHS4 Coexpression,766;Enrichr Queries,439;GTEx Coexpression,706
gene_set_query	649	ZZZ3	637.6	ARCHS4 Coexpression,1602;ENCODE ChIP-seq,115;Enrichr Queries,334;ReMap ChIP-seq,290;GTEx Coexpression,847
gene_set_query	650	ZNF74	637.7	ARCHS4 Coexpression,213;Enrichr Queries,599;GTEx Coexpression,1101
gene_set_query	651	E2F6	638.2	ARCHS4 Coexpression,1146;ENCODE ChIP-seq,23;Enrichr Queries,464;ReMap ChIP-seq,122;GTEx Coexpression,1436	FAM210B,LYRM7
gene_set_query	652	PAX3	639	ARCHS4 Coexpression,229;Enrichr Queries,1013;GTEx Coexpression,675
gene_set_query	653	TCF12	639.6	ARCHS4 Coexpression,1135;ENCODE ChIP-seq,101;Enrichr Queries,323;ReMap ChIP-seq,40;GTEx Coexpression,1599	SCO2
gene_set_query	654	ZNF780A	640.7	ARCHS4 Coexpression,1000;Enrichr Queries,11;GTEx Coexpression,911	LYRM7
gene_set_query	655	ZUP1	641	ARCHS4 Coexpression,1472;Enrichr Queries,145;GTEx Coexpression,306
gene_set_query	656	ZNF496	642	ARCHS4 Coexpression,767;Enrichr Queries,173;GTEx Coexpression,986
gene_set_query	657	ZFP91	642.3	ARCHS4 Coexpression,344;Enrichr Queries,98;GTEx Coexpression,1485
gene_set_query	658	ZSCAN21	642.3	ARCHS4 Coexpression,1025;Enrichr Queries,720;GTEx Coexpression,182
gene_set_query	659	DMRT1	642.5	Literature ChIP-seq,33;ARCHS4 Coexpression,362;Enrichr Queries,1339;GTEx Coexpression,836	MSRB2
gene_set_query	660	CPXCR1	643.3	ARCHS4 Coexpression,308;Enrichr Queries,107;GTEx Coexpression,1515
gene_set_query	661	TGIF2	643.5	ARCHS4 Coexpression,507;Enrichr Queries,1293;ReMap ChIP-seq,63;GTEx Coexpression,711	SCO2
gene_set_query	662	ZNF471	644	ARCHS4 Coexpression,978;Enrichr Queries,461;GTEx Coexpression,493
gene_set_query	663	SOX15	644.3	ARCHS4 Coexpression,703;Enrichr Queries,490;GTEx Coexpression,740
gene_set_query	664	LIN28B	644.3	ARCHS4 Coexpression,184;Enrichr Queries,916;GTEx Coexpression,833
gene_set_query	665	ADNP	644.5	ARCHS4 Coexpression,851;Enrichr Queries,169;ReMap ChIP-seq,279;GTEx Coexpression,1279
gene_set_query	666	BACH1	645.2	Literature ChIP-seq,102;ARCHS4 Coexpression,1198;ENCODE ChIP-seq,49;Enrichr Queries,1034;ReMap ChIP-seq,79;GTEx Coexpression,1409	SCO2
gene_set_query	667	NKRF	646.3	ARCHS4 Coexpression,711;Enrichr Queries,673;GTEx Coexpression,555
gene_set_query	668	ZNF462	646.3	ARCHS4 Coexpression,912;Enrichr Queries,645;GTEx Coexpression,382
gene_set_query	669	BARX2	646.7	ARCHS4 Coexpression,425;Enrichr Queries,688;GTEx Coexpression,827
gene_set_query	670	LMX1B	647	ARCHS4 Coexpression,218;Enrichr Queries,1169;GTEx Coexpression,554
gene_set_query	671	PKNOX1	648.3	ARCHS4 Coexpression,814;Enrichr Queries,783;ReMap ChIP-seq,250;GTEx Coexpression,746
gene_set_query	672	GTF2IRD2	649.3	ARCHS4 Coexpression,941;Enrichr Queries,45;GTEx Coexpression,962
gene_set_query	673	ZNF510	649.7	ARCHS4 Coexpression,511;Enrichr Queries,1238;GTEx Coexpression,200
gene_set_query	674	MAFK	652.4	ARCHS4 Coexpression,1132;ENCODE ChIP-seq,40;Enrichr Queries,786;ReMap ChIP-seq,59;GTEx Coexpression,1245	LYRM7
gene_set_query	675	ZNF595	652.5	ARCHS4 Coexpression,38;Enrichr Queries,1267	LYRM7
gene_set_query	676	NFATC3	652.7	ARCHS4 Coexpression,864;Enrichr Queries,213;GTEx Coexpression,881
gene_set_query	677	ZNF516	653	ARCHS4 Coexpression,853;Enrichr Queries,163;GTEx Coexpression,943
gene_set_query	678	ZNF143	653.4	ARCHS4 Coexpression,1424;ENCODE ChIP-seq,54;Enrichr Queries,991;ReMap ChIP-seq,131;GTEx Coexpression,667	MSRB2
gene_set_query	679	ZNF789	654	ARCHS4 Coexpression,44;Enrichr Queries,441;GTEx Coexpression,1477	LYRM7
gene_set_query	680	ZNF706	654	ARCHS4 Coexpression,1159;Enrichr Queries,220;GTEx Coexpression,583
gene_set_query	681	ZNF407	654.3	ARCHS4 Coexpression,1590;Enrichr Queries,288;GTEx Coexpression,85
gene_set_query	682	ZNF709	654.7	ARCHS4 Coexpression,972;Enrichr Queries,123;GTEx Coexpression,869
gene_set_query	683	ZNF280D	654.7	ARCHS4 Coexpression,865;Enrichr Queries,1087;GTEx Coexpression,12	SCO2
gene_set_query	684	E4F1	654.8	Literature ChIP-seq,163;ARCHS4 Coexpression,829;Enrichr Queries,92;GTEx Coexpression,1535
gene_set_query	685	NCOA3	654.8	ARCHS4 Coexpression,1171;Enrichr Queries,1189;ReMap ChIP-seq,182;GTEx Coexpression,77
gene_set_query	686	THAP10	656	ARCHS4 Coexpression,752;Enrichr Queries,1044;GTEx Coexpression,172
gene_set_query	687	HIF3A	657.3	ARCHS4 Coexpression,73;Enrichr Queries,934;GTEx Coexpression,965	IFI27
gene_set_query	688	ZNF708	657.7	ARCHS4 Coexpression,1499;Enrichr Queries,18;GTEx Coexpression,456	LYRM7
gene_set_query	689	ZNF70	658	ARCHS4 Coexpression,1486;Enrichr Queries,295;GTEx Coexpression,193
gene_set_query	690	SCRT2	658	ARCHS4 Coexpression,938;Enrichr Queries,722;GTEx Coexpression,314
gene_set_query	691	ZBTB7C	658.7	ARCHS4 Coexpression,602;Enrichr Queries,995;GTEx Coexpression,379
gene_set_query	692	SAFB	659	ARCHS4 Coexpression,77;GTEx Coexpression,1241
gene_set_query	693	ZNF135	659.3	ARCHS4 Coexpression,676;Enrichr Queries,171;GTEx Coexpression,1131
gene_set_query	694	ZNF445	659.7	ARCHS4 Coexpression,983;Enrichr Queries,416;GTEx Coexpression,580
gene_set_query	695	SKOR1	660	ARCHS4 Coexpression,755;GTEx Coexpression,565
gene_set_query	696	HIF1A	660	Literature ChIP-seq,144;ARCHS4 Coexpression,1019;Enrichr Queries,646;ReMap ChIP-seq,45;GTEx Coexpression,1446	SCO2
gene_set_query	697	ZNF124	661	ARCHS4 Coexpression,1318;Enrichr Queries,252;GTEx Coexpression,413
gene_set_query	698	ZNF131	661.3	ARCHS4 Coexpression,1444;Enrichr Queries,48;GTEx Coexpression,492
gene_set_query	699	ELF4	662.3	ARCHS4 Coexpression,588;Enrichr Queries,695;GTEx Coexpression,704
gene_set_query	700	ZNF71	662.3	ARCHS4 Coexpression,661;Enrichr Queries,343;GTEx Coexpression,983
gene_set_query	701	ZNF79	662.7	ARCHS4 Coexpression,131;Enrichr Queries,773;GTEx Coexpression,1084
gene_set_query	702	ZNF98	663.3	ARCHS4 Coexpression,1209;Enrichr Queries,260;GTEx Coexpression,521
gene_set_query	703	HOXB6	663.7	ARCHS4 Coexpression,435;Enrichr Queries,835;GTEx Coexpression,721
gene_set_query	704	SOX2	664.2	Literature ChIP-seq,45;ARCHS4 Coexpression,738;Enrichr Queries,867;ReMap ChIP-seq,155;GTEx Coexpression,1516	IFI27
gene_set_query	705	ATF6B	665.5	ARCHS4 Coexpression,1304;GTEx Coexpression,27	LYRM7
gene_set_query	706	KLF14	667	ARCHS4 Coexpression,310;Enrichr Queries,1024
gene_set_query	707	ZNF461	667.3	ARCHS4 Coexpression,182;Enrichr Queries,1076;GTEx Coexpression,744
gene_set_query	708	E2F5	667.5	ARCHS4 Coexpression,1194;Enrichr Queries,1129;ReMap ChIP-seq,272;GTEx Coexpression,75
gene_set_query	709	SOX9	667.6	Literature ChIP-seq,18;ARCHS4 Coexpression,1299;Enrichr Queries,554;ReMap ChIP-seq,34;GTEx Coexpression,1433	SCO2,MSRB2
gene_set_query	710	ZSCAN30	668	ARCHS4 Coexpression,1211;GTEx Coexpression,125
gene_set_query	711	NR1H2	668	ARCHS4 Coexpression,889;Enrichr Queries,339;ReMap ChIP-seq,234;GTEx Coexpression,1210
gene_set_query	712	HSFX2	668	ARCHS4 Coexpression,668
gene_set_query	713	TERF1	668.5	ARCHS4 Coexpression,284;Enrichr Queries,956;ReMap ChIP-seq,216;GTEx Coexpression,1218
gene_set_query	714	DACH1	669	Literature ChIP-seq,94;ARCHS4 Coexpression,691;Enrichr Queries,1222
gene_set_query	715	USF2	669.4	ARCHS4 Coexpression,1042;ENCODE ChIP-seq,46;Enrichr Queries,604;ReMap ChIP-seq,68;GTEx Coexpression,1587	SCO2
gene_set_query	716	ZBTB45	670	ARCHS4 Coexpression,456;Enrichr Queries,658;GTEx Coexpression,896
gene_set_query	717	ZFPM1	670.3	ARCHS4 Coexpression,1098;Enrichr Queries,381;GTEx Coexpression,532
gene_set_query	718	ZNF333	672.7	ARCHS4 Coexpression,1062;Enrichr Queries,331;GTEx Coexpression,625
gene_set_query	719	HOXC10	673	ARCHS4 Coexpression,727;Enrichr Queries,941;GTEx Coexpression,351
gene_set_query	720	MAFA	673.7	ARCHS4 Coexpression,337;Enrichr Queries,445;GTEx Coexpression,1239
gene_set_query	721	ZKSCAN7	674	ARCHS4 Coexpression,377;GTEx Coexpression,971
gene_set_query	722	EPAS1	674.3	ARCHS4 Coexpression,1179;Enrichr Queries,944;ReMap ChIP-seq,211;GTEx Coexpression,363
gene_set_query	723	HOXB2	674.3	ARCHS4 Coexpression,537;Enrichr Queries,962;GTEx Coexpression,524
gene_set_query	724	ZNF432	674.7	ARCHS4 Coexpression,1311;Enrichr Queries,484;GTEx Coexpression,229
gene_set_query	725	HSFY1	675.5	ARCHS4 Coexpression,223;GTEx Coexpression,1128
gene_set_query	726	NFE4	676	GTEx Coexpression,676
gene_set_query	727	NR1H4	677.7	ARCHS4 Coexpression,578;Enrichr Queries,989;GTEx Coexpression,466
gene_set_query	728	ZNF560	678.3	ARCHS4 Coexpression,1186;Enrichr Queries,404;GTEx Coexpression,445
gene_set_query	729	TFAP2E	680	ARCHS4 Coexpression,1509;Enrichr Queries,292;GTEx Coexpression,239
gene_set_query	730	ZNF704	680.3	ARCHS4 Coexpression,665;Enrichr Queries,1208;GTEx Coexpression,168
gene_set_query	731	ZNF335	680.5	ARCHS4 Coexpression,966;Enrichr Queries,61;ReMap ChIP-seq,297;GTEx Coexpression,1398
gene_set_query	732	ZNF561	680.7	ARCHS4 Coexpression,1119;Enrichr Queries,15;GTEx Coexpression,908	FAM210B
gene_set_query	733	ZNF558	681	ARCHS4 Coexpression,1243;Enrichr Queries,459;GTEx Coexpression,341
gene_set_query	734	ZEB1	681.4	ARCHS4 Coexpression,562;ENCODE ChIP-seq,106;Enrichr Queries,1073;ReMap ChIP-seq,61;GTEx Coexpression,1605	SCO2
gene_set_query	735	GPBP1L1	681.5	ARCHS4 Coexpression,726;GTEx Coexpression,637
gene_set_query	736	SOX21	682.3	ARCHS4 Coexpression,715;Enrichr Queries,954;GTEx Coexpression,378
gene_set_query	737	ZNF613	682.7	ARCHS4 Coexpression,1445;Enrichr Queries,390;GTEx Coexpression,213
gene_set_query	738	HES2	683.3	ARCHS4 Coexpression,764;Enrichr Queries,761;GTEx Coexpression,525
gene_set_query	739	ESR1	683.3	Literature ChIP-seq,99;ARCHS4 Coexpression,1027;ENCODE ChIP-seq,112;Enrichr Queries,1047;ReMap ChIP-seq,225;GTEx Coexpression,1590
gene_set_query	740	MSX2	685.3	ARCHS4 Coexpression,529;Enrichr Queries,682;GTEx Coexpression,845
gene_set_query	741	ZNF547	686	ARCHS4 Coexpression,1097;Enrichr Queries,418;GTEx Coexpression,543
gene_set_query	742	TCF7L2	686.8	Literature ChIP-seq,132;ARCHS4 Coexpression,1463;ENCODE ChIP-seq,51;Enrichr Queries,974;ReMap ChIP-seq,160;GTEx Coexpression,1341	MSRB2
gene_set_query	743	KMT2B	687	ARCHS4 Coexpression,1104;ReMap ChIP-seq,270
gene_set_query	744	ZNF222	687.3	ARCHS4 Coexpression,1406;Enrichr Queries,23;GTEx Coexpression,633	IFI27
gene_set_query	745	ZNF276	687.3	ARCHS4 Coexpression,1123;Enrichr Queries,85;GTEx Coexpression,854
gene_set_query	746	SOX7	687.3	ARCHS4 Coexpression,961;Enrichr Queries,1001;GTEx Coexpression,100
gene_set_query	747	DLX2	688	ARCHS4 Coexpression,945;Enrichr Queries,636;GTEx Coexpression,483
gene_set_query	748	ZNF576	688.3	ARCHS4 Coexpression,521;Enrichr Queries,538;GTEx Coexpression,1006
gene_set_query	749	ZNF713	688.7	ARCHS4 Coexpression,1401;Enrichr Queries,607;GTEx Coexpression,58	LYRM7
gene_set_query	750	FBXL19	689.5	ARCHS4 Coexpression,841;GTEx Coexpression,538
gene_set_query	751	ZNF215	691	ARCHS4 Coexpression,1095;Enrichr Queries,216;GTEx Coexpression,762
gene_set_query	752	NKX24	691	ARCHS4 Coexpression,494;GTEx Coexpression,888
gene_set_query	753	ZNF527	691.3	ARCHS4 Coexpression,1423;Enrichr Queries,21;GTEx Coexpression,630	LYRM7
gene_set_query	754	ZNF555	691.3	ARCHS4 Coexpression,803;Enrichr Queries,63;GTEx Coexpression,1208
gene_set_query	755	ZNF814	691.5	ARCHS4 Coexpression,4;GTEx Coexpression,1379	LYRM7
gene_set_query	756	FOXN2	694	ARCHS4 Coexpression,1553;Enrichr Queries,157;GTEx Coexpression,372
gene_set_query	757	ZNF19	695	ARCHS4 Coexpression,876;Enrichr Queries,994;GTEx Coexpression,215
gene_set_query	758	ZNF408	695.3	ARCHS4 Coexpression,63;Enrichr Queries,771;GTEx Coexpression,1252	SCO2
gene_set_query	759	JUN	695.7	Literature ChIP-seq,38;ARCHS4 Coexpression,1561;ENCODE ChIP-seq,65;Enrichr Queries,1004;ReMap ChIP-seq,141;GTEx Coexpression,1365	IFI27,LYRM7
gene_set_query	760	ZNF678	695.7	ARCHS4 Coexpression,1492;Enrichr Queries,359;GTEx Coexpression,236
gene_set_query	761	BPTF	696	ARCHS4 Coexpression,549;GTEx Coexpression,843
gene_set_query	762	ZNF304	696	ARCHS4 Coexpression,634;Enrichr Queries,1227;GTEx Coexpression,227
gene_set_query	763	ZNF16	696.3	ARCHS4 Coexpression,791;Enrichr Queries,905;GTEx Coexpression,393
gene_set_query	764	PAX4	698	ARCHS4 Coexpression,944;Enrichr Queries,611;GTEx Coexpression,539
gene_set_query	765	FOXD4	698.3	ARCHS4 Coexpression,610;Enrichr Queries,1320;GTEx Coexpression,165
gene_set_query	766	BNC1	699	ARCHS4 Coexpression,746;Enrichr Queries,873;GTEx Coexpression,478
gene_set_query	767	HMGA1	699.7	ARCHS4 Coexpression,743;Enrichr Queries,595;GTEx Coexpression,761
gene_set_query	768	ZNF707	699.7	ARCHS4 Coexpression,336;Enrichr Queries,361;GTEx Coexpression,1402
gene_set_query	769	MYNN	699.8	ARCHS4 Coexpression,1475;Enrichr Queries,405;ReMap ChIP-seq,239;GTEx Coexpression,680
gene_set_query	770	ZBED9	700	ARCHS4 Coexpression,658;GTEx Coexpression,742
gene_set_query	771	ZNF607	700	ARCHS4 Coexpression,712;Enrichr Queries,526;GTEx Coexpression,862
gene_set_query	772	FOXQ1	700.7	ARCHS4 Coexpression,276;Enrichr Queries,775;GTEx Coexpression,1051
gene_set_query	773	ETV2	701	Literature ChIP-seq,117;ARCHS4 Coexpression,653;Enrichr Queries,851;GTEx Coexpression,1183
gene_set_query	774	SP8	701.3	ARCHS4 Coexpression,819;Enrichr Queries,1142;GTEx Coexpression,143
gene_set_query	775	ZNF639	701.8	ARCHS4 Coexpression,1077;Enrichr Queries,182;ReMap ChIP-seq,14;GTEx Coexpression,1534	SCO2
gene_set_query	776	NFIC	702.6	ARCHS4 Coexpression,1355;ENCODE ChIP-seq,95;Enrichr Queries,861;ReMap ChIP-seq,221;GTEx Coexpression,981
gene_set_query	777	ZNF365	703.3	ARCHS4 Coexpression,375;Enrichr Queries,788;GTEx Coexpression,947
gene_set_query	778	ZFHX3	703.7	ARCHS4 Coexpression,615;Enrichr Queries,613;GTEx Coexpression,883
gene_set_query	779	ESR2	704.2	Literature ChIP-seq,140;ARCHS4 Coexpression,1343;Enrichr Queries,472;ReMap ChIP-seq,282;GTEx Coexpression,1284
gene_set_query	780	JRK	705	ARCHS4 Coexpression,245;GTEx Coexpression,1165
gene_set_query	781	CIC	705.3	ARCHS4 Coexpression,1504;Enrichr Queries,117;GTEx Coexpression,495
gene_set_query	782	ZNF687	705.3	ARCHS4 Coexpression,705;Enrichr Queries,161;GTEx Coexpression,1250
gene_set_query	783	ZNF44	705.3	ARCHS4 Coexpression,923;Enrichr Queries,226;GTEx Coexpression,967
gene_set_query	784	DDIT3	705.7	ARCHS4 Coexpression,1217;Enrichr Queries,747;GTEx Coexpression,153
gene_set_query	785	MBD2	706	ARCHS4 Coexpression,1173;Enrichr Queries,165;ReMap ChIP-seq,262;GTEx Coexpression,1224
gene_set_query	786	ZNF316	706.7	ARCHS4 Coexpression,844;Enrichr Queries,240;GTEx Coexpression,1036
gene_set_query	787	MEIS2	706.8	ARCHS4 Coexpression,86;Enrichr Queries,1065;ReMap ChIP-seq,277;GTEx Coexpression,1399
gene_set_query	788	JRKL	707.3	ARCHS4 Coexpression,527;Enrichr Queries,52;GTEx Coexpression,1543
gene_set_query	789	TET2	707.5	ARCHS4 Coexpression,1063;GTEx Coexpression,352
gene_set_query	790	TP73	708	ARCHS4 Coexpression,286;Enrichr Queries,909;GTEx Coexpression,929
gene_set_query	791	ZNF3	709	ARCHS4 Coexpression,735;Enrichr Queries,498;GTEx Coexpression,894
gene_set_query	792	DMTF1	709.7	ARCHS4 Coexpression,171;Enrichr Queries,457;GTEx Coexpression,1501
gene_set_query	793	ZNF611	709.7	ARCHS4 Coexpression,1061;Enrichr Queries,271;GTEx Coexpression,797
gene_set_query	794	ZNF546	710	ARCHS4 Coexpression,1125;Enrichr Queries,75;GTEx Coexpression,930
gene_set_query	795	ZNF512	710.3	ARCHS4 Coexpression,914;Enrichr Queries,26;GTEx Coexpression,1191	LYRM7
gene_set_query	796	MXD4	710.7	ARCHS4 Coexpression,1417;Enrichr Queries,641;GTEx Coexpression,74
gene_set_query	797	ASCL1	710.8	ARCHS4 Coexpression,447;Enrichr Queries,1237;ReMap ChIP-seq,166;GTEx Coexpression,993
gene_set_query	798	LHX5	711	ARCHS4 Coexpression,731;Enrichr Queries,1273;GTEx Coexpression,129
gene_set_query	799	NFE2L1	711	ARCHS4 Coexpression,1314;Enrichr Queries,451;ReMap ChIP-seq,8;GTEx Coexpression,1071	LYRM7
gene_set_query	800	FOXD2	713	ARCHS4 Coexpression,641;Enrichr Queries,678;GTEx Coexpression,820
gene_set_query	801	SETBP1	713.3	ARCHS4 Coexpression,485;Enrichr Queries,184;GTEx Coexpression,1471
gene_set_query	802	LTF	713.5	ARCHS4 Coexpression,556;GTEx Coexpression,871
gene_set_query	803	PRDM10	714.3	ARCHS4 Coexpression,1088;Enrichr Queries,275;GTEx Coexpression,780
gene_set_query	804	KCMF1	714.3	ARCHS4 Coexpression,373;Enrichr Queries,249;GTEx Coexpression,1521
gene_set_query	805	BBX	714.7	ARCHS4 Coexpression,3;Enrichr Queries,855;GTEx Coexpression,1286	SCO2
gene_set_query	806	ZNF26	714.7	ARCHS4 Coexpression,948;Enrichr Queries,908;GTEx Coexpression,288
gene_set_query	807	MBD3	715	ARCHS4 Coexpression,861;Enrichr Queries,480;ReMap ChIP-seq,266;GTEx Coexpression,1253
gene_set_query	808	LHX1	715	ARCHS4 Coexpression,176;Enrichr Queries,1254
gene_set_query	809	ZBTB12	715	ARCHS4 Coexpression,124;Enrichr Queries,475;GTEx Coexpression,1546
gene_set_query	810	DBP	715.3	ARCHS4 Coexpression,748;Enrichr Queries,913;GTEx Coexpression,485
gene_set_query	811	ZNF514	715.7	ARCHS4 Coexpression,65;Enrichr Queries,1136;GTEx Coexpression,946	LYRM7
gene_set_query	812	TLX1	716.7	ARCHS4 Coexpression,462;Enrichr Queries,1358;GTEx Coexpression,330
gene_set_query	813	ZIC4	716.7	ARCHS4 Coexpression,224;Enrichr Queries,1312;GTEx Coexpression,614
gene_set_query	814	MECOM	716.7	Literature ChIP-seq,85;ARCHS4 Coexpression,563;GTEx Coexpression,1502
gene_set_query	815	PURG	717	ARCHS4 Coexpression,847;GTEx Coexpression,587
gene_set_query	816	XPA	717.3	ARCHS4 Coexpression,369;Enrichr Queries,541;GTEx Coexpression,1242
gene_set_query	817	ELF5	717.6	Literature ChIP-seq,109;ARCHS4 Coexpression,1465;Enrichr Queries,945;ReMap ChIP-seq,288;GTEx Coexpression,781
gene_set_query	818	POU3F4	717.7	ARCHS4 Coexpression,331;Enrichr Queries,757;GTEx Coexpression,1065
gene_set_query	819	ZNF717	718.7	ARCHS4 Coexpression,15;Enrichr Queries,1357;GTEx Coexpression,784	LYRM7
gene_set_query	820	ZFP28	719.3	ARCHS4 Coexpression,732;Enrichr Queries,738;GTEx Coexpression,688
gene_set_query	821	ZNF354B	719.3	ARCHS4 Coexpression,87;Enrichr Queries,843;GTEx Coexpression,1228
gene_set_query	822	TIGD5	719.7	ARCHS4 Coexpression,898;Enrichr Queries,236;GTEx Coexpression,1025
gene_set_query	823	GRHL1	719.7	ARCHS4 Coexpression,1539;Enrichr Queries,473;GTEx Coexpression,147
gene_set_query	824	ZNF264	719.7	ARCHS4 Coexpression,968;Enrichr Queries,266;GTEx Coexpression,925
gene_set_query	825	SP9	720	ARCHS4 Coexpression,567;GTEx Coexpression,873
gene_set_query	826	NOBOX	724	ARCHS4 Coexpression,531;Enrichr Queries,1214;GTEx Coexpression,427
gene_set_query	827	SNAI1	725	ARCHS4 Coexpression,318;Enrichr Queries,903;GTEx Coexpression,954
gene_set_query	828	PITX2	725	ARCHS4 Coexpression,724;Enrichr Queries,668;GTEx Coexpression,783
gene_set_query	829	ZNF142	726	ARCHS4 Coexpression,1134;Enrichr Queries,221;GTEx Coexpression,823
gene_set_query	830	ZNF114	726	ARCHS4 Coexpression,1267;Enrichr Queries,648;GTEx Coexpression,263
gene_set_query	831	ZFPM2	726.7	ARCHS4 Coexpression,611;Enrichr Queries,1171;GTEx Coexpression,398
gene_set_query	832	ZNF132	726.7	ARCHS4 Coexpression,1051;Enrichr Queries,357;GTEx Coexpression,772
gene_set_query	833	ZNF735	727.5	ARCHS4 Coexpression,935;GTEx Coexpression,520
gene_set_query	834	DMRTC2	728	ARCHS4 Coexpression,297;Enrichr Queries,1219;GTEx Coexpression,668
gene_set_query	835	ZNF585A	728.7	ARCHS4 Coexpression,979;Enrichr Queries,823;GTEx Coexpression,384
gene_set_query	836	ZBTB22	729	ARCHS4 Coexpression,1083;Enrichr Queries,665;GTEx Coexpression,439
gene_set_query	837	ZNF684	730	ARCHS4 Coexpression,1010;Enrichr Queries,30;GTEx Coexpression,1150	IFI27
gene_set_query	838	ZNF75A	730.3	ARCHS4 Coexpression,180;Enrichr Queries,1015;GTEx Coexpression,996
gene_set_query	839	ZNF860	730.5	ARCHS4 Coexpression,1093;GTEx Coexpression,368
gene_set_query	840	ZNF577	731	ARCHS4 Coexpression,906;Enrichr Queries,455;GTEx Coexpression,832
gene_set_query	841	HIC2	731.3	ARCHS4 Coexpression,707;Enrichr Queries,721;GTEx Coexpression,766
gene_set_query	842	ZEB2	731.5	ARCHS4 Coexpression,379;Enrichr Queries,826;ReMap ChIP-seq,226;GTEx Coexpression,1495
gene_set_query	843	ZNF599	732.3	ARCHS4 Coexpression,518;Enrichr Queries,273;GTEx Coexpression,1406
gene_set_query	844	ZNF559	733.3	ARCHS4 Coexpression,559;Enrichr Queries,454;GTEx Coexpression,1187
gene_set_query	845	ZNF169	733.3	ARCHS4 Coexpression,837;Enrichr Queries,829;GTEx Coexpression,534
gene_set_query	846	ZNF438	735	ARCHS4 Coexpression,1378;Enrichr Queries,533;GTEx Coexpression,294
gene_set_query	847	ZNF77	735.7	ARCHS4 Coexpression,1439;Enrichr Queries,239;GTEx Coexpression,529
gene_set_query	848	ZNF660	736	ARCHS4 Coexpression,787;Enrichr Queries,524;GTEx Coexpression,897
gene_set_query	849	POU2F3	736	ARCHS4 Coexpression,1532;Enrichr Queries,510;GTEx Coexpression,166
gene_set_query	850	ATOH7	736.3	ARCHS4 Coexpression,292;Enrichr Queries,1150;GTEx Coexpression,767
gene_set_query	851	ZNF574	736.3	ARCHS4 Coexpression,468;Enrichr Queries,1005;GTEx Coexpression,736
gene_set_query	852	ALX1	737.3	ARCHS4 Coexpression,150;Enrichr Queries,1101;GTEx Coexpression,961
gene_set_query	853	ZBTB4	738	ARCHS4 Coexpression,1478;Enrichr Queries,483;GTEx Coexpression,253
gene_set_query	854	ZNF133	738.7	ARCHS4 Coexpression,237;Enrichr Queries,586;GTEx Coexpression,1393
gene_set_query	855	ZHX3	739	ARCHS4 Coexpression,915;Enrichr Queries,219;GTEx Coexpression,1083
gene_set_query	856	ZXDC	739	ARCHS4 Coexpression,828;Enrichr Queries,251;GTEx Coexpression,1138
gene_set_query	857	FOXN4	741	ARCHS4 Coexpression,642;Enrichr Queries,666;GTEx Coexpression,915
gene_set_query	858	HOXB3	741.3	ARCHS4 Coexpression,589;Enrichr Queries,1192;GTEx Coexpression,443
gene_set_query	859	ZNF565	741.3	ARCHS4 Coexpression,910;Enrichr Queries,1053;GTEx Coexpression,261
gene_set_query	860	ZNF383	741.7	ARCHS4 Coexpression,943;Enrichr Queries,200;GTEx Coexpression,1082
gene_set_query	861	ARID5B	741.7	ARCHS4 Coexpression,973;Enrichr Queries,966;GTEx Coexpression,286
gene_set_query	862	TGIF1	741.7	ARCHS4 Coexpression,905;Enrichr Queries,798;GTEx Coexpression,522
gene_set_query	863	EN2	741.7	ARCHS4 Coexpression,582;Enrichr Queries,1260;GTEx Coexpression,383
gene_set_query	864	ZNF414	741.7	ARCHS4 Coexpression,188;Enrichr Queries,713;GTEx Coexpression,1324
gene_set_query	865	ATF7	742.5	ARCHS4 Coexpression,1256;Enrichr Queries,372;ReMap ChIP-seq,197;GTEx Coexpression,1145
gene_set_query	866	MYBL1	743	Literature ChIP-seq,153;ARCHS4 Coexpression,1455;Enrichr Queries,984;GTEx Coexpression,380
gene_set_query	867	ZNF680	743.7	ARCHS4 Coexpression,1434;Enrichr Queries,776;GTEx Coexpression,21	LYRM7
gene_set_query	868	TFEC	744.3	ARCHS4 Coexpression,579;Enrichr Queries,397;GTEx Coexpression,1257
gene_set_query	869	ZNF391	745	ARCHS4 Coexpression,1161;Enrichr Queries,992;GTEx Coexpression,82
gene_set_query	870	ZIM2	745	ARCHS4 Coexpression,542;Enrichr Queries,87;GTEx Coexpression,1606
gene_set_query	871	ZFP90	745	ARCHS4 Coexpression,916;Enrichr Queries,205;GTEx Coexpression,1114
gene_set_query	872	ZKSCAN8	745.5	ARCHS4 Coexpression,786;GTEx Coexpression,705
gene_set_query	873	TBX22	745.7	ARCHS4 Coexpression,172;Enrichr Queries,1121;GTEx Coexpression,944
gene_set_query	874	ZNF24	745.8	ARCHS4 Coexpression,1202;Enrichr Queries,222;ReMap ChIP-seq,238;GTEx Coexpression,1321
gene_set_query	875	ZNF385B	746	ARCHS4 Coexpression,759;Enrichr Queries,183;GTEx Coexpression,1296
gene_set_query	876	IRX1	746.3	ARCHS4 Coexpression,576;Enrichr Queries,797;GTEx Coexpression,866
gene_set_query	877	PRDM13	746.7	ARCHS4 Coexpression,353;Enrichr Queries,1191;GTEx Coexpression,696
gene_set_query	878	NR2C1	747	ARCHS4 Coexpression,1541;Enrichr Queries,181;GTEx Coexpression,519
gene_set_query	879	FAM200B	747.5	ARCHS4 Coexpression,333;GTEx Coexpression,1162
gene_set_query	880	NME2	747.7	ARCHS4 Coexpression,677;ReMap ChIP-seq,199;GTEx Coexpression,1367
gene_set_query	881	NR2F2	748.2	ARCHS4 Coexpression,1491;ENCODE ChIP-seq,98;Enrichr Queries,802;ReMap ChIP-seq,128;GTEx Coexpression,1222
gene_set_query	882	ZNF485	748.3	ARCHS4 Coexpression,49;Enrichr Queries,1199;GTEx Coexpression,997	LYRM7
gene_set_query	883	ZNF160	748.7	ARCHS4 Coexpression,214;Enrichr Queries,853;GTEx Coexpression,1179
gene_set_query	884	SOX11	749.8	Literature ChIP-seq,110;ARCHS4 Coexpression,895;Enrichr Queries,968;ReMap ChIP-seq,206;GTEx Coexpression,1570
gene_set_query	885	ZNF655	750.3	ARCHS4 Coexpression,1228;Enrichr Queries,990;GTEx Coexpression,33	LYRM7
gene_set_query	886	BHLHE41	750.5	ARCHS4 Coexpression,608;GTEx Coexpression,893
gene_set_query	887	CUX2	750.7	ARCHS4 Coexpression,374;Enrichr Queries,427;GTEx Coexpression,1451
gene_set_query	888	ZNF280A	751	ARCHS4 Coexpression,858;Enrichr Queries,17;GTEx Coexpression,1378	IFI27
gene_set_query	889	L3MBTL1	751	ARCHS4 Coexpression,1145;GTEx Coexpression,357
gene_set_query	890	HOXB1	751.3	ARCHS4 Coexpression,342;Enrichr Queries,1190;GTEx Coexpression,722
gene_set_query	891	NRL	751.3	ARCHS4 Coexpression,888;Enrichr Queries,1337;GTEx Coexpression,29	LYRM7
gene_set_query	892	ZNF493	752	ARCHS4 Coexpression,1081;Enrichr Queries,850;GTEx Coexpression,325
gene_set_query	893	ZNF267	752.3	ARCHS4 Coexpression,1204;Enrichr Queries,958;GTEx Coexpression,95
gene_set_query	894	ZNF615	752.3	ARCHS4 Coexpression,991;Enrichr Queries,583;GTEx Coexpression,683
gene_set_query	895	FOXN1	752.3	ARCHS4 Coexpression,477;Enrichr Queries,1002;GTEx Coexpression,778
gene_set_query	896	TFAP2B	752.7	ARCHS4 Coexpression,497;Enrichr Queries,1117;GTEx Coexpression,644
gene_set_query	897	ZNF177	752.7	ARCHS4 Coexpression,1312;Enrichr Queries,13;GTEx Coexpression,933	IFI27
gene_set_query	898	ZNF536	753.7	ARCHS4 Coexpression,593;Enrichr Queries,651;GTEx Coexpression,1017
gene_set_query	899	ZNF257	755	ARCHS4 Coexpression,1009;Enrichr Queries,353;GTEx Coexpression,903
gene_set_query	900	TBX2	755	ARCHS4 Coexpression,533;Enrichr Queries,624;GTEx Coexpression,1108
gene_set_query	901	ZNF100	755	ARCHS4 Coexpression,14;Enrichr Queries,1162;GTEx Coexpression,1089	LYRM7
gene_set_query	902	GMEB2	755	ARCHS4 Coexpression,1094;Enrichr Queries,234;GTEx Coexpression,937
gene_set_query	903	MAFF	755.2	ARCHS4 Coexpression,1618;ENCODE ChIP-seq,80;Enrichr Queries,656;ReMap ChIP-seq,6;GTEx Coexpression,1416	SCO2,LYRM7
gene_set_query	904	MXD1	755.7	ARCHS4 Coexpression,1066;Enrichr Queries,730;GTEx Coexpression,471
gene_set_query	905	NR2F1	755.8	ARCHS4 Coexpression,1015;Enrichr Queries,923;ReMap ChIP-seq,195;GTEx Coexpression,890
gene_set_query	906	NANOGNB	757	ARCHS4 Coexpression,446;GTEx Coexpression,1068
gene_set_query	907	ZNF35	757.3	ARCHS4 Coexpression,860;Enrichr Queries,770;GTEx Coexpression,642
gene_set_query	908	ZNF608	757.7	ARCHS4 Coexpression,356;Enrichr Queries,1202;GTEx Coexpression,715
gene_set_query	909	ZNF557	758.3	ARCHS4 Coexpression,917;Enrichr Queries,392;GTEx Coexpression,966
gene_set_query	910	KLF9	759	ARCHS4 Coexpression,1624;Enrichr Queries,594;ReMap ChIP-seq,219;GTEx Coexpression,599
gene_set_query	911	LHX3	759.3	ARCHS4 Coexpression,62;Enrichr Queries,1329;GTEx Coexpression,887	FAM210B
gene_set_query	912	GCM2	761	ARCHS4 Coexpression,136;Enrichr Queries,1305;GTEx Coexpression,842
gene_set_query	913	PCGF6	761	ARCHS4 Coexpression,1235;Enrichr Queries,388;GTEx Coexpression,660
gene_set_query	914	RORA	761.7	ARCHS4 Coexpression,870;Enrichr Queries,1082;GTEx Coexpression,333
gene_set_query	915	PRR12	762	ARCHS4 Coexpression,1055;Enrichr Queries,229;GTEx Coexpression,1002
gene_set_query	916	ZNF490	762.7	ARCHS4 Coexpression,1440;Enrichr Queries,170;GTEx Coexpression,678
gene_set_query	917	ZNF141	763	ARCHS4 Coexpression,1335;Enrichr Queries,306;GTEx Coexpression,648
gene_set_query	918	ZNF653	763	ARCHS4 Coexpression,1124;Enrichr Queries,697;GTEx Coexpression,468
gene_set_query	919	ZNF426	763.7	ARCHS4 Coexpression,866;Enrichr Queries,785;GTEx Coexpression,640
gene_set_query	920	ZNF296	763.7	ARCHS4 Coexpression,287;Enrichr Queries,1183;GTEx Coexpression,821
gene_set_query	921	NR4A1	763.8	ARCHS4 Coexpression,1058;Enrichr Queries,569;ReMap ChIP-seq,153;GTEx Coexpression,1275
gene_set_query	922	ZNF256	764	ARCHS4 Coexpression,1349;Enrichr Queries,634;GTEx Coexpression,309
gene_set_query	923	TBX15	764.7	ARCHS4 Coexpression,301;Enrichr Queries,896;GTEx Coexpression,1097
gene_set_query	924	MYSM1	765	ARCHS4 Coexpression,1201;Enrichr Queries,661;GTEx Coexpression,433
gene_set_query	925	YBX1	765	ARCHS4 Coexpression,737;Enrichr Queries,270;GTEx Coexpression,1288
gene_set_query	926	SP5	766	ARCHS4 Coexpression,1275;Enrichr Queries,506;GTEx Coexpression,517
gene_set_query	927	NKX26	766.5	ARCHS4 Coexpression,1498;GTEx Coexpression,35	MSRB2
gene_set_query	928	RLF	766.7	ARCHS4 Coexpression,1598;Enrichr Queries,125;GTEx Coexpression,577
gene_set_query	929	PLAGL1	767	ARCHS4 Coexpression,409;Enrichr Queries,979;GTEx Coexpression,913
gene_set_query	930	SIX2	767.3	ARCHS4 Coexpression,995;Enrichr Queries,1031;ReMap ChIP-seq,56;GTEx Coexpression,987	MSRB2
gene_set_query	931	ARID2	767.5	ARCHS4 Coexpression,1341;Enrichr Queries,315;ReMap ChIP-seq,143;GTEx Coexpression,1271
gene_set_query	932	ZNF587B	768	ARCHS4 Coexpression,1422;GTEx Coexpression,114
gene_set_query	933	PRDM4	768.3	ARCHS4 Coexpression,1409;Enrichr Queries,709;GTEx Coexpression,187
gene_set_query	934	HMBOX1	769.3	ARCHS4 Coexpression,1175;Enrichr Queries,584;ReMap ChIP-seq,255;GTEx Coexpression,1063
gene_set_query	935	SNAPC2	769.5	ARCHS4 Coexpression,430;GTEx Coexpression,1109
gene_set_query	936	FOXG1	770.3	ARCHS4 Coexpression,875;Enrichr Queries,836;GTEx Coexpression,600
gene_set_query	937	CRX	770.8	Literature ChIP-seq,3;ARCHS4 Coexpression,1441;Enrichr Queries,1134;GTEx Coexpression,505	LYRM7
gene_set_query	938	NKX23	771	ARCHS4 Coexpression,1453;GTEx Coexpression,89
gene_set_query	939	ZNF526	771.7	ARCHS4 Coexpression,1358;Enrichr Queries,100;GTEx Coexpression,857
gene_set_query	940	KLF2	771.8	Literature ChIP-seq,156;ARCHS4 Coexpression,1246;Enrichr Queries,735;GTEx Coexpression,950
gene_set_query	941	ZNF585B	772	ARCHS4 Coexpression,682;Enrichr Queries,627;GTEx Coexpression,1007
gene_set_query	942	NR0B1	772.8	Literature ChIP-seq,21;ARCHS4 Coexpression,258;Enrichr Queries,1284;GTEx Coexpression,1528	MSRB2
gene_set_query	943	RORC	773.7	ARCHS4 Coexpression,835;Enrichr Queries,760;GTEx Coexpression,726
gene_set_query	944	FOXI3	774	ARCHS4 Coexpression,1310;GTEx Coexpression,238
gene_set_query	945	SCRT1	774.5	ARCHS4 Coexpression,1481;Enrichr Queries,68
gene_set_query	946	ZFP92	775	ARCHS4 Coexpression,965;Enrichr Queries,300;GTEx Coexpression,1060
gene_set_query	947	PAX2	775	ARCHS4 Coexpression,696;Enrichr Queries,1280;GTEx Coexpression,349
gene_set_query	948	RBPJ	776.2	Literature ChIP-seq,80;ARCHS4 Coexpression,1458;Enrichr Queries,750;ReMap ChIP-seq,132;GTEx Coexpression,1461
gene_set_query	949	ZNF587	777	ARCHS4 Coexpression,33;Enrichr Queries,1067;GTEx Coexpression,1231	LYRM7
gene_set_query	950	DMRTA2	777	ARCHS4 Coexpression,398;Enrichr Queries,1137;GTEx Coexpression,796
gene_set_query	951	TBX10	777.3	ARCHS4 Coexpression,469;Enrichr Queries,899;GTEx Coexpression,964
gene_set_query	952	THAP3	778.7	ARCHS4 Coexpression,345;Enrichr Queries,497;GTEx Coexpression,1494
gene_set_query	953	ZNF497	778.7	ARCHS4 Coexpression,115;Enrichr Queries,1203;GTEx Coexpression,1018
gene_set_query	954	ZBTB17	779.3	ARCHS4 Coexpression,809;Enrichr Queries,152;GTEx Coexpression,1377
gene_set_query	955	SP6	779.7	ARCHS4 Coexpression,1214;Enrichr Queries,562;GTEx Coexpression,563
gene_set_query	956	HEY2	780	ARCHS4 Coexpression,348;Enrichr Queries,503;GTEx Coexpression,1489
gene_set_query	957	SPZ1	780.5	ARCHS4 Coexpression,255;GTEx Coexpression,1306
gene_set_query	958	ZNF740	782	ARCHS4 Coexpression,1229;Enrichr Queries,185;ReMap ChIP-seq,258;GTEx Coexpression,1456
gene_set_query	959	PRDM14	782.2	Literature ChIP-seq,86;ARCHS4 Coexpression,1188;Enrichr Queries,1252;ReMap ChIP-seq,190;GTEx Coexpression,1195
gene_set_query	960	TBXT	782.8	ARCHS4 Coexpression,586;Enrichr Queries,1348;ReMap ChIP-seq,222;GTEx Coexpression,975
gene_set_query	961	PRMT3	783.7	ARCHS4 Coexpression,969;Enrichr Queries,387;GTEx Coexpression,995
gene_set_query	962	DRAP1	783.7	ARCHS4 Coexpression,355;Enrichr Queries,1028;GTEx Coexpression,968
gene_set_query	963	MLXIPL	783.7	ARCHS4 Coexpression,818;Enrichr Queries,1022;GTEx Coexpression,511
gene_set_query	964	MYF6	784.3	ARCHS4 Coexpression,457;Enrichr Queries,893;GTEx Coexpression,1003
gene_set_query	965	POU4F1	784.7	ARCHS4 Coexpression,167;Enrichr Queries,1148;GTEx Coexpression,1039
gene_set_query	966	ZFP1	786.3	ARCHS4 Coexpression,884;Enrichr Queries,575;GTEx Coexpression,900
gene_set_query	967	DEAF1	786.5	ARCHS4 Coexpression,1589;Enrichr Queries,963;ReMap ChIP-seq,229;GTEx Coexpression,365
gene_set_query	968	TPRX1	787	ARCHS4 Coexpression,1107;Enrichr Queries,428;GTEx Coexpression,826
gene_set_query	969	ZNF786	788	ARCHS4 Coexpression,719;Enrichr Queries,1344;GTEx Coexpression,301
gene_set_query	970	ZNF202	788.3	ARCHS4 Coexpression,192;Enrichr Queries,1224;GTEx Coexpression,949
gene_set_query	971	MYF5	788.7	ARCHS4 Coexpression,428;Enrichr Queries,832;GTEx Coexpression,1106
gene_set_query	972	KLF10	788.7	ARCHS4 Coexpression,855;Enrichr Queries,799;GTEx Coexpression,712
gene_set_query	973	HOXA4	788.7	ARCHS4 Coexpression,448;Enrichr Queries,1089;GTEx Coexpression,829
gene_set_query	974	ZNF675	790.3	ARCHS4 Coexpression,919;Enrichr Queries,410;GTEx Coexpression,1042
gene_set_query	975	HOMEZ	791.7	ARCHS4 Coexpression,723;Enrichr Queries,305;GTEx Coexpression,1347
gene_set_query	976	HOXB13	791.8	ARCHS4 Coexpression,97;Enrichr Queries,1246;ReMap ChIP-seq,252;GTEx Coexpression,1572
gene_set_query	977	ZNF93	793.3	ARCHS4 Coexpression,1581;Enrichr Queries,237;GTEx Coexpression,562
gene_set_query	978	NKX25	794	ARCHS4 Coexpression,1580;GTEx Coexpression,8	MSRB2
gene_set_query	979	THAP6	794.7	ARCHS4 Coexpression,1110;Enrichr Queries,610;GTEx Coexpression,664
gene_set_query	980	FOXD4L3	795	ARCHS4 Coexpression,264;Enrichr Queries,1356;GTEx Coexpression,765
gene_set_query	981	NR1D2	796.3	ARCHS4 Coexpression,792;Enrichr Queries,883;GTEx Coexpression,714
gene_set_query	982	CCDC169SOHLH2	797	ARCHS4 Coexpression,797
gene_set_query	983	ZNF606	797	ARCHS4 Coexpression,951;Enrichr Queries,316;GTEx Coexpression,1124
gene_set_query	984	MIXL1	797.3	ARCHS4 Coexpression,760;Enrichr Queries,1138;GTEx Coexpression,494
gene_set_query	985	GATA4	797.8	Literature ChIP-seq,72;ARCHS4 Coexpression,1608;Enrichr Queries,1228;ReMap ChIP-seq,50;GTEx Coexpression,1031	SCO2
gene_set_query	986	ZNF350	798.7	ARCHS4 Coexpression,740;Enrichr Queries,1119;GTEx Coexpression,537
gene_set_query	987	ZNF641	799	ARCHS4 Coexpression,209;Enrichr Queries,1302;GTEx Coexpression,886
gene_set_query	988	ZNF813	800	ARCHS4 Coexpression,1464;GTEx Coexpression,136
gene_set_query	989	SOX18	800	ARCHS4 Coexpression,1616;Enrichr Queries,762;GTEx Coexpression,22	IFI27
gene_set_query	990	SIM2	800	ARCHS4 Coexpression,1156;Enrichr Queries,520;GTEx Coexpression,724
gene_set_query	991	SPDEF	802	ARCHS4 Coexpression,293;Enrichr Queries,615;GTEx Coexpression,1498
gene_set_query	992	RFX6	803	ARCHS4 Coexpression,441;Enrichr Queries,558;GTEx Coexpression,1410
gene_set_query	993	HOXB8	804.7	ARCHS4 Coexpression,604;Enrichr Queries,450;GTEx Coexpression,1360
gene_set_query	994	TBX3	805.8	Literature ChIP-seq,120;ARCHS4 Coexpression,997;Enrichr Queries,574;GTEx Coexpression,1532
gene_set_query	995	ZSCAN31	806.5	ARCHS4 Coexpression,1208;GTEx Coexpression,405
gene_set_query	996	ZFP69	806.5	ARCHS4 Coexpression,303;GTEx Coexpression,1310
gene_set_query	997	ZNF823	806.7	ARCHS4 Coexpression,1408;Enrichr Queries,414;GTEx Coexpression,598
gene_set_query	998	ZBTB41	807	ARCHS4 Coexpression,1512;Enrichr Queries,365;GTEx Coexpression,544
gene_set_query	999	PPARG	807	Literature ChIP-seq,61;ARCHS4 Coexpression,1490;Enrichr Queries,701;ReMap ChIP-seq,205;GTEx Coexpression,1578
gene_set_query	1000	MECP2	808.3	ARCHS4 Coexpression,1497;Enrichr Queries,312;GTEx Coexpression,616
gene_set_query	1001	PATZ1	809.3	ARCHS4 Coexpression,440;Enrichr Queries,438;GTEx Coexpression,1550
gene_set_query	1002	ZNF503	810.3	ARCHS4 Coexpression,452;Enrichr Queries,933;GTEx Coexpression,1046
gene_set_query	1003	ZNF416	810.3	ARCHS4 Coexpression,1114;Enrichr Queries,435;GTEx Coexpression,882
gene_set_query	1004	ZBED3	811	ARCHS4 Coexpression,7;Enrichr Queries,1075;GTEx Coexpression,1351	MSRB2
gene_set_query	1005	NFATC2	811.3	ARCHS4 Coexpression,1263;Enrichr Queries,1054;GTEx Coexpression,117
gene_set_query	1006	ZNF18	812	ARCHS4 Coexpression,952;Enrichr Queries,705;GTEx Coexpression,779
gene_set_query	1007	FOXO6	812	ARCHS4 Coexpression,739;Enrichr Queries,749;GTEx Coexpression,948
gene_set_query	1008	UNCX	812.3	ARCHS4 Coexpression,967;Enrichr Queries,1321;GTEx Coexpression,149
gene_set_query	1009	NKX22	812.5	ARCHS4 Coexpression,690;GTEx Coexpression,935
gene_set_query	1010	KIN	812.7	ARCHS4 Coexpression,1569;Enrichr Queries,83;GTEx Coexpression,786
gene_set_query	1011	HOXB5	813	ARCHS4 Coexpression,1087;Enrichr Queries,921;GTEx Coexpression,431
gene_set_query	1012	FOXI1	814	ARCHS4 Coexpression,627;Enrichr Queries,1200;GTEx Coexpression,615
gene_set_query	1013	ZBTB37	815	ARCHS4 Coexpression,1001;Enrichr Queries,255;GTEx Coexpression,1189
gene_set_query	1014	ZBTB38	815.3	ARCHS4 Coexpression,93;Enrichr Queries,1079;GTEx Coexpression,1274
gene_set_query	1015	DR1	815.3	ARCHS4 Coexpression,1591;Enrichr Queries,407;GTEx Coexpression,448
gene_set_query	1016	ZBTB6	815.3	ARCHS4 Coexpression,254;Enrichr Queries,1026;GTEx Coexpression,1166
gene_set_query	1017	AHCTF1	816.7	ARCHS4 Coexpression,1264;Enrichr Queries,356;GTEx Coexpression,830
gene_set_query	1018	BARHL2	817.3	ARCHS4 Coexpression,946;Enrichr Queries,1374;GTEx Coexpression,132
gene_set_query	1019	SOX17	818	Literature ChIP-seq,93;ARCHS4 Coexpression,1480;Enrichr Queries,671;GTEx Coexpression,1028
gene_set_query	1020	ERG	818.4	Literature ChIP-seq,28;ARCHS4 Coexpression,1457;Enrichr Queries,1242;ReMap ChIP-seq,70;GTEx Coexpression,1295	SCO2,MSRB2
gene_set_query	1021	CBLL2	818.7	ARCHS4 Coexpression,689;Enrichr Queries,175;GTEx Coexpression,1592
gene_set_query	1022	ARNTL	819.3	ARCHS4 Coexpression,856;Enrichr Queries,1232;ReMap ChIP-seq,189;GTEx Coexpression,1000
gene_set_query	1023	ZNF226	819.7	ARCHS4 Coexpression,1416;Enrichr Queries,58;GTEx Coexpression,985
gene_set_query	1024	ZNF749	819.7	ARCHS4 Coexpression,863;Enrichr Queries,712;GTEx Coexpression,884
gene_set_query	1025	ZFP14	820.7	ARCHS4 Coexpression,1210;Enrichr Queries,657;GTEx Coexpression,595
gene_set_query	1026	ZNF189	823.3	ARCHS4 Coexpression,550;Enrichr Queries,1128;GTEx Coexpression,792
gene_set_query	1027	CREB3L4	824	ARCHS4 Coexpression,368;Enrichr Queries,593;GTEx Coexpression,1511
gene_set_query	1028	ZSCAN4	824	ARCHS4 Coexpression,1165;Enrichr Queries,1113;GTEx Coexpression,194
gene_set_query	1029	ZNF138	825	ARCHS4 Coexpression,1506;Enrichr Queries,919;GTEx Coexpression,50	LYRM7
gene_set_query	1030	RHOXF2	826	ARCHS4 Coexpression,772;Enrichr Queries,447;GTEx Coexpression,1259
gene_set_query	1031	EBF3	826.3	ARCHS4 Coexpression,349;Enrichr Queries,1027;GTEx Coexpression,1103
gene_set_query	1032	ZNF253	826.7	ARCHS4 Coexpression,1466;Enrichr Queries,195;GTEx Coexpression,819
gene_set_query	1033	TET1	828	Literature ChIP-seq,30;ARCHS4 Coexpression,1200;GTEx Coexpression,1254	SCO2
gene_set_query	1034	INSM1	828	ARCHS4 Coexpression,773;Enrichr Queries,550;GTEx Coexpression,1161
gene_set_query	1035	NFIB	830.5	Literature ChIP-seq,136;ARCHS4 Coexpression,1177;Enrichr Queries,937;GTEx Coexpression,1072
gene_set_query	1036	TLX3	831.3	ARCHS4 Coexpression,315;Enrichr Queries,1362;GTEx Coexpression,817
gene_set_query	1037	SETDB2	832	ARCHS4 Coexpression,1112;Enrichr Queries,111;GTEx Coexpression,1273
gene_set_query	1038	ZNF705B	833.5	ARCHS4 Coexpression,204;GTEx Coexpression,1463
gene_set_query	1039	HES5	833.7	ARCHS4 Coexpression,403;Enrichr Queries,598;GTEx Coexpression,1500
gene_set_query	1040	ZNF232	834	ARCHS4 Coexpression,595;Enrichr Queries,1098;GTEx Coexpression,809
gene_set_query	1041	EN1	834.3	ARCHS4 Coexpression,651;Enrichr Queries,1304;GTEx Coexpression,548
gene_set_query	1042	ZNF586	835	ARCHS4 Coexpression,1470;Enrichr Queries,333;GTEx Coexpression,702
gene_set_query	1043	ZNF697	835	ARCHS4 Coexpression,465;Enrichr Queries,534;GTEx Coexpression,1506
gene_set_query	1044	GSC	835.3	ARCHS4 Coexpression,105;Enrichr Queries,1361;GTEx Coexpression,1040
gene_set_query	1045	KLF8	835.3	ARCHS4 Coexpression,1060;Enrichr Queries,993;GTEx Coexpression,453
gene_set_query	1046	RORB	835.7	ARCHS4 Coexpression,598;Enrichr Queries,626;GTEx Coexpression,1283
gene_set_query	1047	ZNF570	835.7	ARCHS4 Coexpression,1449;Enrichr Queries,474;GTEx Coexpression,584
gene_set_query	1048	CDC5L	836	ARCHS4 Coexpression,1559;Enrichr Queries,517;GTEx Coexpression,432
gene_set_query	1049	REXO4	836.5	ARCHS4 Coexpression,279;GTEx Coexpression,1394
gene_set_query	1050	ZNF358	837.3	ARCHS4 Coexpression,1479;Enrichr Queries,1029;GTEx Coexpression,4	MSRB2
gene_set_query	1051	ZNF90	838.3	ARCHS4 Coexpression,100;Enrichr Queries,1221;GTEx Coexpression,1194
gene_set_query	1052	HOXA9	838.5	ARCHS4 Coexpression,1474;Enrichr Queries,1123;ReMap ChIP-seq,58;GTEx Coexpression,699	MSRB2
gene_set_query	1053	ZNF500	838.7	ARCHS4 Coexpression,1575;Enrichr Queries,551;GTEx Coexpression,390
gene_set_query	1054	ZFP42	839.3	Literature ChIP-seq,104;ARCHS4 Coexpression,1254;Enrichr Queries,729;GTEx Coexpression,1270
gene_set_query	1055	ZNF346	839.3	ARCHS4 Coexpression,1147;Enrichr Queries,283;GTEx Coexpression,1088
gene_set_query	1056	ZNF737	840	ARCHS4 Coexpression,849;GTEx Coexpression,831
gene_set_query	1057	BCL6B	840.3	ARCHS4 Coexpression,1612;Enrichr Queries,870;GTEx Coexpression,39	IFI27
gene_set_query	1058	ZBTB10	840.3	ARCHS4 Coexpression,1021;Enrichr Queries,531;GTEx Coexpression,969
gene_set_query	1059	ZNF512B	840.3	ARCHS4 Coexpression,970;Enrichr Queries,82;GTEx Coexpression,1469
gene_set_query	1060	ZFP62	840.7	ARCHS4 Coexpression,1487;Enrichr Queries,716;GTEx Coexpression,319
gene_set_query	1061	ZNF841	840.7	ARCHS4 Coexpression,925;Enrichr Queries,429;GTEx Coexpression,1168
gene_set_query	1062	ARID3B	841	ARCHS4 Coexpression,481;GTEx Coexpression,1201
gene_set_query	1063	HOXC6	841.7	ARCHS4 Coexpression,338;Enrichr Queries,715;GTEx Coexpression,1472
gene_set_query	1064	ZNF844	842.5	ARCHS4 Coexpression,1079;GTEx Coexpression,606
gene_set_query	1065	ZNF621	843.3	ARCHS4 Coexpression,1292;Enrichr Queries,80;GTEx Coexpression,1158
gene_set_query	1066	ZNF771	843.3	ARCHS4 Coexpression,257;Enrichr Queries,1243;GTEx Coexpression,1030
gene_set_query	1067	MTF2	844.3	Literature ChIP-seq,64;ARCHS4 Coexpression,1431;GTEx Coexpression,1038
gene_set_query	1068	ZNF597	845.3	ARCHS4 Coexpression,1193;Enrichr Queries,1236;GTEx Coexpression,107
gene_set_query	1069	LHX6	845.3	ARCHS4 Coexpression,418;Enrichr Queries,825;GTEx Coexpression,1293
gene_set_query	1070	ZNF229	845.5	ARCHS4 Coexpression,1354;Enrichr Queries,337
gene_set_query	1071	HOXA6	845.7	ARCHS4 Coexpression,982;Enrichr Queries,1111;GTEx Coexpression,444
gene_set_query	1072	ZNF101	845.7	ARCHS4 Coexpression,956;Enrichr Queries,1389;GTEx Coexpression,192
gene_set_query	1073	HELT	847.3	ARCHS4 Coexpression,443;Enrichr Queries,1380;GTEx Coexpression,719
gene_set_query	1074	ZBTB49	847.5	ARCHS4 Coexpression,896;GTEx Coexpression,799
gene_set_query	1075	POU6F1	848	ARCHS4 Coexpression,1555;Enrichr Queries,743;GTEx Coexpression,246
gene_set_query	1076	ZSCAN18	848.7	ARCHS4 Coexpression,1515;Enrichr Queries,421;GTEx Coexpression,610
gene_set_query	1077	ZNF200	848.7	ARCHS4 Coexpression,1113;Enrichr Queries,406;GTEx Coexpression,1027
gene_set_query	1078	ZNF280B	849.5	ARCHS4 Coexpression,1336;Enrichr Queries,363
gene_set_query	1079	ZNF181	849.7	ARCHS4 Coexpression,1360;Enrichr Queries,1130;GTEx Coexpression,59	LYRM7
gene_set_query	1080	RFX8	850.5	ARCHS4 Coexpression,235;GTEx Coexpression,1466
gene_set_query	1081	ZNF501	851.7	ARCHS4 Coexpression,1448;Enrichr Queries,191;GTEx Coexpression,916
gene_set_query	1082	LMX1A	852.3	ARCHS4 Coexpression,633;Enrichr Queries,902;GTEx Coexpression,1022
gene_set_query	1083	ZBTB1	852.7	ARCHS4 Coexpression,1133;Enrichr Queries,296;GTEx Coexpression,1129
gene_set_query	1084	FEZF1	852.7	ARCHS4 Coexpression,389;Enrichr Queries,1168;GTEx Coexpression,1001
gene_set_query	1085	HOXC4	854	ARCHS4 Coexpression,253;Enrichr Queries,778;GTEx Coexpression,1531
gene_set_query	1086	SP3	854.3	ARCHS4 Coexpression,1037;Enrichr Queries,585;GTEx Coexpression,941
gene_set_query	1087	PRDM9	855	ARCHS4 Coexpression,1158;Enrichr Queries,340;GTEx Coexpression,1067
gene_set_query	1088	ZNF549	855	ARCHS4 Coexpression,839;Enrichr Queries,1364;GTEx Coexpression,362
gene_set_query	1089	NEUROG3	856.7	ARCHS4 Coexpression,84;Enrichr Queries,1173;GTEx Coexpression,1313
gene_set_query	1090	ZNF48	857.3	ARCHS4 Coexpression,528;Enrichr Queries,625;GTEx Coexpression,1419
gene_set_query	1091	HOXA7	859.7	ARCHS4 Coexpression,959;Enrichr Queries,907;GTEx Coexpression,713
gene_set_query	1092	ZNF502	860.3	ARCHS4 Coexpression,622;Enrichr Queries,918;GTEx Coexpression,1041
gene_set_query	1093	OLIG3	861.3	ARCHS4 Coexpression,505;Enrichr Queries,1332;GTEx Coexpression,747
gene_set_query	1094	PGR	861.8	ARCHS4 Coexpression,942;Enrichr Queries,864;ReMap ChIP-seq,151;GTEx Coexpression,1490
gene_set_query	1095	AHDC1	864	ARCHS4 Coexpression,1507;Enrichr Queries,621;GTEx Coexpression,464
gene_set_query	1096	MSC	864.3	ARCHS4 Coexpression,565;Enrichr Queries,602;GTEx Coexpression,1426
gene_set_query	1097	ZNF366	866.3	ARCHS4 Coexpression,540;Enrichr Queries,1154;GTEx Coexpression,905
gene_set_query	1098	LHX4	866.3	ARCHS4 Coexpression,1047;Enrichr Queries,1045;GTEx Coexpression,507
gene_set_query	1099	NPAS2	866.7	ARCHS4 Coexpression,794;Enrichr Queries,1114;GTEx Coexpression,692
gene_set_query	1100	PAX1	867	ARCHS4 Coexpression,1065;Enrichr Queries,1372;GTEx Coexpression,164
gene_set_query	1101	ZNF423	867	ARCHS4 Coexpression,1270;Enrichr Queries,1279;GTEx Coexpression,52	LYRM7
gene_set_query	1102	PRDM16	867	Literature ChIP-seq,154;ARCHS4 Coexpression,733;Enrichr Queries,1196;GTEx Coexpression,1385
gene_set_query	1103	ZNF134	867.3	ARCHS4 Coexpression,1524;Enrichr Queries,866;GTEx Coexpression,212
gene_set_query	1104	ZNF716	868	ARCHS4 Coexpression,1351;Enrichr Queries,109;GTEx Coexpression,1144
gene_set_query	1105	ZNF517	868.7	ARCHS4 Coexpression,857;Enrichr Queries,655;GTEx Coexpression,1094
gene_set_query	1106	NR6A1	869.3	ARCHS4 Coexpression,824;Enrichr Queries,878;GTEx Coexpression,906
gene_set_query	1107	OVOL3	869.5	ARCHS4 Coexpression,988;GTEx Coexpression,751
gene_set_query	1108	ZNF528	870	ARCHS4 Coexpression,790;Enrichr Queries,608;GTEx Coexpression,1212
gene_set_query	1109	ZNF714	870	ARCHS4 Coexpression,1597;Enrichr Queries,891;GTEx Coexpression,122
gene_set_query	1110	SCMH1	870.5	ARCHS4 Coexpression,387;GTEx Coexpression,1354
gene_set_query	1111	FOXC1	870.7	ARCHS4 Coexpression,455;Enrichr Queries,588;GTEx Coexpression,1569
gene_set_query	1112	KLF16	871.3	ARCHS4 Coexpression,1190;Enrichr Queries,338;GTEx Coexpression,1086
gene_set_query	1113	ZFP57	871.3	ARCHS4 Coexpression,736;Enrichr Queries,822;GTEx Coexpression,1056
gene_set_query	1114	ZNF250	872	ARCHS4 Coexpression,1273;Enrichr Queries,24;GTEx Coexpression,1319	MSRB2
gene_set_query	1115	HAND2	872.7	ARCHS4 Coexpression,267;Enrichr Queries,1197;GTEx Coexpression,1154
gene_set_query	1116	ZNF439	873.3	ARCHS4 Coexpression,35;Enrichr Queries,1107;GTEx Coexpression,1478	LYRM7
gene_set_query	1117	HINFP	873.3	ARCHS4 Coexpression,1285;ReMap ChIP-seq,280;GTEx Coexpression,1055
gene_set_query	1118	GSC2	873.7	ARCHS4 Coexpression,346;Enrichr Queries,1397;GTEx Coexpression,878
gene_set_query	1119	SMAD5	874.3	ARCHS4 Coexpression,1485;Enrichr Queries,973;ReMap ChIP-seq,19;GTEx Coexpression,1020	SCO2
gene_set_query	1120	ZNF320	876.7	ARCHS4 Coexpression,918;Enrichr Queries,740;GTEx Coexpression,972
gene_set_query	1121	FOXD4L1	877.3	ARCHS4 Coexpression,947;Enrichr Queries,1223;GTEx Coexpression,462
gene_set_query	1122	KLF7	880.3	ARCHS4 Coexpression,491;Enrichr Queries,703;GTEx Coexpression,1447
gene_set_query	1123	SIX4	881	ARCHS4 Coexpression,453;Enrichr Queries,1016;GTEx Coexpression,1174
gene_set_query	1124	SMAD9	886	ARCHS4 Coexpression,1064;Enrichr Queries,1093;GTEx Coexpression,501
gene_set_query	1125	ZBTB14	886.5	ARCHS4 Coexpression,1595;GTEx Coexpression,178
gene_set_query	1126	POU2AF1	887	ARCHS4 Coexpression,1221;GTEx Coexpression,553
gene_set_query	1127	YBX2	887	ARCHS4 Coexpression,999;Enrichr Queries,726;GTEx Coexpression,936
gene_set_query	1128	LEF1	888	ARCHS4 Coexpression,1216;Enrichr Queries,1094;ReMap ChIP-seq,284;GTEx Coexpression,958
gene_set_query	1129	SON	888.5	ARCHS4 Coexpression,437;GTEx Coexpression,1340
gene_set_query	1130	RBSN	889	ARCHS4 Coexpression,488;GTEx Coexpression,1290
gene_set_query	1131	POU3F2	889.3	Literature ChIP-seq,95;ARCHS4 Coexpression,775;Enrichr Queries,1174;GTEx Coexpression,1513
gene_set_query	1132	GBX1	889.3	ARCHS4 Coexpression,393;Enrichr Queries,1368;GTEx Coexpression,907
gene_set_query	1133	NFXL1	890.3	ARCHS4 Coexpression,1127;Enrichr Queries,374;GTEx Coexpression,1170
gene_set_query	1134	PITX3	890.7	ARCHS4 Coexpression,55;Enrichr Queries,1261;GTEx Coexpression,1356	IFI27
gene_set_query	1135	ZNF830	891.3	ARCHS4 Coexpression,1108;Enrichr Queries,214;GTEx Coexpression,1352
gene_set_query	1136	NKX31	892	ARCHS4 Coexpression,326;GTEx Coexpression,1458
gene_set_query	1137	ZNF563	893.7	ARCHS4 Coexpression,621;Enrichr Queries,466;GTEx Coexpression,1594
gene_set_query	1138	ZNF793	894.3	ARCHS4 Coexpression,1425;Enrichr Queries,267;GTEx Coexpression,991
gene_set_query	1139	OTX2	894.8	ARCHS4 Coexpression,1251;Enrichr Queries,1306;ReMap ChIP-seq,247;GTEx Coexpression,775
gene_set_query	1140	HEYL	895	ARCHS4 Coexpression,432;Enrichr Queries,793;GTEx Coexpression,1460
gene_set_query	1141	DMRTA1	895.3	ARCHS4 Coexpression,1038;Enrichr Queries,589;GTEx Coexpression,1059
gene_set_query	1142	ZIK1	895.7	ARCHS4 Coexpression,1436;Enrichr Queries,975;GTEx Coexpression,276
gene_set_query	1143	GLI3	895.7	ARCHS4 Coexpression,478;Enrichr Queries,1250;GTEx Coexpression,959
gene_set_query	1144	ZNF287	896.3	ARCHS4 Coexpression,1082;Enrichr Queries,491;GTEx Coexpression,1116
gene_set_query	1145	OTP	896.7	ARCHS4 Coexpression,280;Enrichr Queries,1308;GTEx Coexpression,1102
gene_set_query	1146	ZNF473	898.3	ARCHS4 Coexpression,652;Enrichr Queries,1090;GTEx Coexpression,953
gene_set_query	1147	NPAS3	898.7	ARCHS4 Coexpression,704;Enrichr Queries,557;GTEx Coexpression,1435
gene_set_query	1148	NFIX	899	ARCHS4 Coexpression,1328;Enrichr Queries,838;GTEx Coexpression,531
gene_set_query	1149	ZNF672	899.7	ARCHS4 Coexpression,585;Enrichr Queries,782;GTEx Coexpression,1332
gene_set_query	1150	NEUROG1	901.7	ARCHS4 Coexpression,1305;Enrichr Queries,1369;GTEx Coexpression,31	MSRB2
gene_set_query	1151	HOXA3	902.3	ARCHS4 Coexpression,483;Enrichr Queries,1177;GTEx Coexpression,1047
gene_set_query	1152	ISL1	902.3	ARCHS4 Coexpression,419;Enrichr Queries,807;GTEx Coexpression,1481
gene_set_query	1153	ZNF34	903	ARCHS4 Coexpression,433;Enrichr Queries,1062;GTEx Coexpression,1214
gene_set_query	1154	DMRTB1	903.7	ARCHS4 Coexpression,798;Enrichr Queries,1122;GTEx Coexpression,791
gene_set_query	1155	AIRE	904.3	ARCHS4 Coexpression,144;Enrichr Queries,1187;GTEx Coexpression,1382
gene_set_query	1156	EBF2	904.5	ARCHS4 Coexpression,692;GTEx Coexpression,1117
gene_set_query	1157	THAP4	905.3	ARCHS4 Coexpression,778;Enrichr Queries,486;GTEx Coexpression,1452
gene_set_query	1158	ZNF827	905.3	ARCHS4 Coexpression,822;Enrichr Queries,884;GTEx Coexpression,1010
gene_set_query	1159	ZNF197	905.5	ARCHS4 Coexpression,1459;Enrichr Queries,1234;ReMap ChIP-seq,244;GTEx Coexpression,685
gene_set_query	1160	HOXA13	905.7	ARCHS4 Coexpression,392;Enrichr Queries,1299;GTEx Coexpression,1026
gene_set_query	1161	ZNF184	906.3	ARCHS4 Coexpression,1149;Enrichr Queries,261;GTEx Coexpression,1309
gene_set_query	1162	HOXD11	906.7	ARCHS4 Coexpression,591;Enrichr Queries,1318;GTEx Coexpression,811
gene_set_query	1163	TBX4	907	ARCHS4 Coexpression,545;Enrichr Queries,1091;GTEx Coexpression,1085
gene_set_query	1164	TSHZ1	907	ARCHS4 Coexpression,1563;Enrichr Queries,1078;GTEx Coexpression,80
gene_set_query	1165	ZNF239	907.3	ARCHS4 Coexpression,514;Enrichr Queries,759;GTEx Coexpression,1449
gene_set_query	1166	ZNF770	908	ARCHS4 Coexpression,954;Enrichr Queries,1161;GTEx Coexpression,609
gene_set_query	1167	ZNF629	909.3	ARCHS4 Coexpression,503;Enrichr Queries,1020;GTEx Coexpression,1205
gene_set_query	1168	LHX9	910	ARCHS4 Coexpression,174;Enrichr Queries,1059;GTEx Coexpression,1497
gene_set_query	1169	SKOR2	910.5	ARCHS4 Coexpression,1317;GTEx Coexpression,504
gene_set_query	1170	MEF2D	911.7	ARCHS4 Coexpression,1131;Enrichr Queries,370;GTEx Coexpression,1234
gene_set_query	1171	TBX19	912.7	ARCHS4 Coexpression,1130;Enrichr Queries,504;GTEx Coexpression,1104
gene_set_query	1172	CREB3L1	912.8	ARCHS4 Coexpression,1601;Enrichr Queries,1180;ReMap ChIP-seq,18;GTEx Coexpression,852	SCO2
gene_set_query	1173	ZNF345	913	ARCHS4 Coexpression,1036;Enrichr Queries,573;GTEx Coexpression,1130
gene_set_query	1174	PHF20	913.7	ARCHS4 Coexpression,1400;Enrichr Queries,144;GTEx Coexpression,1197
gene_set_query	1175	ZNF669	914	ARCHS4 Coexpression,1547;Enrichr Queries,1064;GTEx Coexpression,131
gene_set_query	1176	ZSCAN22	917.3	ARCHS4 Coexpression,1090;Enrichr Queries,430;GTEx Coexpression,1232
gene_set_query	1177	ATOH1	917.7	ARCHS4 Coexpression,322;Enrichr Queries,1264;GTEx Coexpression,1167
gene_set_query	1178	SATB2	917.7	ARCHS4 Coexpression,1043;Enrichr Queries,1135;GTEx Coexpression,575
gene_set_query	1179	ZNF552	919.3	ARCHS4 Coexpression,1609;Enrichr Queries,341;GTEx Coexpression,808
gene_set_query	1180	TBX1	920.3	ARCHS4 Coexpression,765;Enrichr Queries,1131;GTEx Coexpression,865
gene_set_query	1181	HLF	920.3	ARCHS4 Coexpression,1059;Enrichr Queries,841;GTEx Coexpression,861
gene_set_query	1182	MBNL2	921.7	ARCHS4 Coexpression,454;Enrichr Queries,950;GTEx Coexpression,1361
gene_set_query	1183	ZNF836	922	ARCHS4 Coexpression,815;Enrichr Queries,540;GTEx Coexpression,1411
gene_set_query	1184	ZNF506	922.7	ARCHS4 Coexpression,1244;Enrichr Queries,612;GTEx Coexpression,912
gene_set_query	1185	ZNF513	922.7	ARCHS4 Coexpression,329;Enrichr Queries,1000;GTEx Coexpression,1439
gene_set_query	1186	FOXF1	923.3	ARCHS4 Coexpression,1342;Enrichr Queries,1032;GTEx Coexpression,396
gene_set_query	1187	ZNF329	924.3	ARCHS4 Coexpression,1558;Enrichr Queries,706;GTEx Coexpression,509
gene_set_query	1188	ZFHX4	924.3	ARCHS4 Coexpression,320;Enrichr Queries,886;GTEx Coexpression,1567
gene_set_query	1189	ZNF223	924.7	ARCHS4 Coexpression,1454;Enrichr Queries,1068;GTEx Coexpression,252
gene_set_query	1190	SHOX2	924.7	ARCHS4 Coexpression,88;Enrichr Queries,1263;GTEx Coexpression,1423
gene_set_query	1191	ZNF618	925.3	ARCHS4 Coexpression,193;Enrichr Queries,1230;GTEx Coexpression,1353
gene_set_query	1192	WIZ	926	ARCHS4 Coexpression,1067;Enrichr Queries,792;GTEx Coexpression,919
gene_set_query	1193	ZNF285	926.5	ARCHS4 Coexpression,1551;GTEx Coexpression,302
gene_set_query	1194	ZBTB5	928	ARCHS4 Coexpression,1359;Enrichr Queries,876;GTEx Coexpression,549
gene_set_query	1195	ZNF519	928.3	ARCHS4 Coexpression,885;Enrichr Queries,1146;GTEx Coexpression,754
gene_set_query	1196	ZNF784	928.7	ARCHS4 Coexpression,1152;Enrichr Queries,1350;GTEx Coexpression,284
gene_set_query	1197	ZNF831	929	ARCHS4 Coexpression,1205;Enrichr Queries,1360;GTEx Coexpression,222
gene_set_query	1198	HIVEP2	929.3	ARCHS4 Coexpression,1013;Enrichr Queries,1030;GTEx Coexpression,745
gene_set_query	1199	ZNF354C	929.7	ARCHS4 Coexpression,953;Enrichr Queries,664;GTEx Coexpression,1172
gene_set_query	1200	SOX10	930.5	ARCHS4 Coexpression,1536;Enrichr Queries,817;ReMap ChIP-seq,35;GTEx Coexpression,1334	MSRB2
gene_set_query	1201	HDX	930.7	ARCHS4 Coexpression,1356;Enrichr Queries,35;GTEx Coexpression,1401	IFI27
gene_set_query	1202	ZNF195	931	ARCHS4 Coexpression,1391;Enrichr Queries,833;GTEx Coexpression,569
gene_set_query	1203	ZBTB26	931.3	ARCHS4 Coexpression,1140;Enrichr Queries,304;GTEx Coexpression,1350
gene_set_query	1204	RAX2	932.3	ARCHS4 Coexpression,799;Enrichr Queries,1164;GTEx Coexpression,834
gene_set_query	1205	KLF15	933.3	ARCHS4 Coexpression,157;Enrichr Queries,1039;GTEx Coexpression,1604
gene_set_query	1206	DPF1	934.3	ARCHS4 Coexpression,1284;Enrichr Queries,1069;GTEx Coexpression,450
gene_set_query	1207	ZNF225	934.5	ARCHS4 Coexpression,607;GTEx Coexpression,1262
gene_set_query	1208	AKAP8L	935	ARCHS4 Coexpression,1144;Enrichr Queries,350;GTEx Coexpression,1311
gene_set_query	1209	TEF	935	ARCHS4 Coexpression,1395;Enrichr Queries,998;GTEx Coexpression,412
gene_set_query	1210	NEUROG2	935	ARCHS4 Coexpression,1008;Enrichr Queries,1315;GTEx Coexpression,482
gene_set_query	1211	ZNF572	936	ARCHS4 Coexpression,836;Enrichr Queries,401;GTEx Coexpression,1571
gene_set_query	1212	TTF1	937	ARCHS4 Coexpression,1197;GTEx Coexpression,677
gene_set_query	1213	ZNF865	937.5	ARCHS4 Coexpression,1071;GTEx Coexpression,804
gene_set_query	1214	ZNF688	939.7	ARCHS4 Coexpression,800;Enrichr Queries,1354;GTEx Coexpression,665
gene_set_query	1215	PHOX2B	940	ARCHS4 Coexpression,420;Enrichr Queries,1145;GTEx Coexpression,1255
gene_set_query	1216	ZNF701	940.3	ARCHS4 Coexpression,1622;Enrichr Queries,259;GTEx Coexpression,940
gene_set_query	1217	MSX1	941.7	ARCHS4 Coexpression,781;Enrichr Queries,468;GTEx Coexpression,1576
gene_set_query	1218	RBPJL	941.7	ARCHS4 Coexpression,1279;Enrichr Queries,1289;GTEx Coexpression,257
gene_set_query	1219	PHOX2A	942	ARCHS4 Coexpression,159;Enrichr Queries,1319;GTEx Coexpression,1348
gene_set_query	1220	ZFP64	942	ARCHS4 Coexpression,1467;Enrichr Queries,360;GTEx Coexpression,999
gene_set_query	1221	ZNF470	942.3	ARCHS4 Coexpression,930;Enrichr Queries,606;GTEx Coexpression,1291
gene_set_query	1222	GLIS2	942.3	ARCHS4 Coexpression,1525;Enrichr Queries,442;GTEx Coexpression,860
gene_set_query	1223	CHAMP1	942.5	ARCHS4 Coexpression,734;GTEx Coexpression,1151
gene_set_query	1224	OTX1	942.7	ARCHS4 Coexpression,716;Enrichr Queries,1314;GTEx Coexpression,798
gene_set_query	1225	FOXD3	942.7	ARCHS4 Coexpression,321;Enrichr Queries,1323;GTEx Coexpression,1184
gene_set_query	1226	ZNF556	943	ARCHS4 Coexpression,1385;Enrichr Queries,856;GTEx Coexpression,588
gene_set_query	1227	LEUTX	943.7	ARCHS4 Coexpression,1269;Enrichr Queries,443;GTEx Coexpression,1119
gene_set_query	1228	ZNF484	945.3	ARCHS4 Coexpression,1610;Enrichr Queries,681;GTEx Coexpression,545
gene_set_query	1229	HOXA11	947	ARCHS4 Coexpression,646;Enrichr Queries,659;GTEx Coexpression,1536
gene_set_query	1230	RARB	947	Literature ChIP-seq,92;ARCHS4 Coexpression,992;Enrichr Queries,1276;GTEx Coexpression,1428
gene_set_query	1231	LCOR	947.7	ARCHS4 Coexpression,1567;Enrichr Queries,272;GTEx Coexpression,1004
gene_set_query	1232	HES4	947.7	ARCHS4 Coexpression,1281;Enrichr Queries,3;GTEx Coexpression,1559	IFI27
gene_set_query	1233	HOXD9	948.3	ARCHS4 Coexpression,78;Enrichr Queries,1275;GTEx Coexpression,1492
gene_set_query	1234	ZNF626	949.7	ARCHS4 Coexpression,221;Enrichr Queries,1140;GTEx Coexpression,1488
gene_set_query	1235	HMX2	950	ARCHS4 Coexpression,769;Enrichr Queries,1347;GTEx Coexpression,734
gene_set_query	1236	PROX2	950	ARCHS4 Coexpression,1271;Enrichr Queries,321;GTEx Coexpression,1258
gene_set_query	1237	ZNF730	950	ARCHS4 Coexpression,1556;GTEx Coexpression,344
gene_set_query	1238	SOX14	950	ARCHS4 Coexpression,260;Enrichr Queries,1386;GTEx Coexpression,1204
gene_set_query	1239	CENPBD1	951	ARCHS4 Coexpression,868;GTEx Coexpression,1034
gene_set_query	1240	ZNF788P	952.3	ARCHS4 Coexpression,1136;Enrichr Queries,1099;GTEx Coexpression,622
gene_set_query	1241	ZNF664	952.7	ARCHS4 Coexpression,1232;Enrichr Queries,146;GTEx Coexpression,1480
gene_set_query	1242	TBPL2	953	ARCHS4 Coexpression,1550;GTEx Coexpression,356
gene_set_query	1243	ZNF221	953.3	ARCHS4 Coexpression,1537;Enrichr Queries,488;GTEx Coexpression,835
gene_set_query	1244	PRDM5	953.5	Literature ChIP-seq,112;ARCHS4 Coexpression,1520;Enrichr Queries,1291;GTEx Coexpression,891
gene_set_query	1245	TRPS1	953.7	ARCHS4 Coexpression,1500;Enrichr Queries,521;GTEx Coexpression,840
gene_set_query	1246	ZNF136	954	ARCHS4 Coexpression,359;Enrichr Queries,1186;GTEx Coexpression,1317
gene_set_query	1247	ZNF662	954	ARCHS4 Coexpression,1427;Enrichr Queries,1338;GTEx Coexpression,97
gene_set_query	1248	ZNF800	954.3	ARCHS4 Coexpression,1375;Enrichr Queries,352;GTEx Coexpression,1136
gene_set_query	1249	ZNF451	954.7	ARCHS4 Coexpression,1332;Enrichr Queries,556;GTEx Coexpression,976
gene_set_query	1250	ZNF480	954.7	ARCHS4 Coexpression,1410;Enrichr Queries,723;GTEx Coexpression,731
gene_set_query	1251	ZNF436	955.3	ARCHS4 Coexpression,782;Enrichr Queries,847;GTEx Coexpression,1237
gene_set_query	1252	THAP2	955.3	ARCHS4 Coexpression,1469;Enrichr Queries,559;GTEx Coexpression,838
gene_set_query	1253	ZNF571	956.7	ARCHS4 Coexpression,933;Enrichr Queries,790;GTEx Coexpression,1147
gene_set_query	1254	SCX	958	ARCHS4 Coexpression,958
gene_set_query	1255	SOHLH2	958.7	ARCHS4 Coexpression,850;Enrichr Queries,639;GTEx Coexpression,1387
gene_set_query	1256	HOXA2	959.5	Literature ChIP-seq,162;ARCHS4 Coexpression,1164;Enrichr Queries,1215;GTEx Coexpression,1297
gene_set_query	1257	GBX2	961.3	Literature ChIP-seq,147;ARCHS4 Coexpression,817;Enrichr Queries,1301;GTEx Coexpression,1580
gene_set_query	1258	LHX2	961.8	ARCHS4 Coexpression,1143;Enrichr Queries,1166;ReMap ChIP-seq,251;GTEx Coexpression,1287
gene_set_query	1259	ASCL4	962.3	ARCHS4 Coexpression,987;Enrichr Queries,1255;GTEx Coexpression,645
gene_set_query	1260	ZNF85	962.7	ARCHS4 Coexpression,1545;Enrichr Queries,151;GTEx Coexpression,1192
gene_set_query	1261	ZBTB44	963.7	ARCHS4 Coexpression,1276;Enrichr Queries,380;GTEx Coexpression,1235
gene_set_query	1262	ZNF154	964	ARCHS4 Coexpression,1141;Enrichr Queries,246;GTEx Coexpression,1505
gene_set_query	1263	ZNF83	964.5	ARCHS4 Coexpression,1324;Enrichr Queries,1096;ReMap ChIP-seq,275;GTEx Coexpression,1163
gene_set_query	1264	DBX1	965	ARCHS4 Coexpression,756;Enrichr Queries,1247;GTEx Coexpression,892
gene_set_query	1265	FIZ1	966	ARCHS4 Coexpression,1230;Enrichr Queries,115;GTEx Coexpression,1553
gene_set_query	1266	ZNF430	968.7	ARCHS4 Coexpression,1084;Enrichr Queries,1270;GTEx Coexpression,552
gene_set_query	1267	ZNF354A	969	ARCHS4 Coexpression,1376;Enrichr Queries,1108;GTEx Coexpression,423
gene_set_query	1268	CXXC5	969	ARCHS4 Coexpression,1348;GTEx Coexpression,590
gene_set_query	1269	ZNF699	969.7	ARCHS4 Coexpression,508;Enrichr Queries,928;GTEx Coexpression,1473
gene_set_query	1270	SOX4	969.7	ARCHS4 Coexpression,932;Enrichr Queries,535;GTEx Coexpression,1442
gene_set_query	1271	TWIST1	970.8	ARCHS4 Coexpression,1546;Enrichr Queries,505;ReMap ChIP-seq,268;GTEx Coexpression,1564
gene_set_query	1272	ZNF404	971	ARCHS4 Coexpression,1028;Enrichr Queries,1126;GTEx Coexpression,759
gene_set_query	1273	OSR2	974	ARCHS4 Coexpression,91;Enrichr Queries,1268;GTEx Coexpression,1563
gene_set_query	1274	ARX	974	ARCHS4 Coexpression,568;Enrichr Queries,936;GTEx Coexpression,1418
gene_set_query	1275	ZNF12	974.7	ARCHS4 Coexpression,1105;Enrichr Queries,803;GTEx Coexpression,1016
gene_set_query	1276	ZNF700	975	ARCHS4 Coexpression,1456;Enrichr Queries,287;GTEx Coexpression,1182
gene_set_query	1277	NR1D1	975.3	ARCHS4 Coexpression,1461;Enrichr Queries,898;GTEx Coexpression,567
gene_set_query	1278	ZNF625	975.3	ARCHS4 Coexpression,939;Enrichr Queries,1085;GTEx Coexpression,902
gene_set_query	1279	GLI2	977.7	ARCHS4 Coexpression,274;Enrichr Queries,1297;GTEx Coexpression,1362
gene_set_query	1280	TGIF2LX	981	ARCHS4 Coexpression,606;Enrichr Queries,755;GTEx Coexpression,1582
gene_set_query	1281	ZNF726	983.5	ARCHS4 Coexpression,1388;GTEx Coexpression,579
gene_set_query	1282	ZNF774	983.7	ARCHS4 Coexpression,1484;Enrichr Queries,247;GTEx Coexpression,1220
gene_set_query	1283	NFATC4	986	ARCHS4 Coexpression,1031;Enrichr Queries,691;GTEx Coexpression,1236
gene_set_query	1284	FOXL2	986	ARCHS4 Coexpression,175;Enrichr Queries,1343;GTEx Coexpression,1440
gene_set_query	1285	TEAD1	986	ARCHS4 Coexpression,1554;Enrichr Queries,982;ReMap ChIP-seq,209;GTEx Coexpression,1199
gene_set_query	1286	MSGN1	987	ARCHS4 Coexpression,1521;Enrichr Queries,754;GTEx Coexpression,686
gene_set_query	1287	VENTX	987	ARCHS4 Coexpression,1091;Enrichr Queries,1188;GTEx Coexpression,682
gene_set_query	1288	ZNF81	987.3	ARCHS4 Coexpression,1543;Enrichr Queries,765;GTEx Coexpression,654
gene_set_query	1289	ZNF440	987.3	ARCHS4 Coexpression,1116;Enrichr Queries,1083;GTEx Coexpression,763
gene_set_query	1290	POGK	987.7	ARCHS4 Coexpression,1102;Enrichr Queries,448;GTEx Coexpression,1413
gene_set_query	1291	FOXR1	988	ARCHS4 Coexpression,1166;Enrichr Queries,1324;GTEx Coexpression,474
gene_set_query	1292	TEAD3	988	ARCHS4 Coexpression,872;Enrichr Queries,914;GTEx Coexpression,1178
gene_set_query	1293	RXRB	989	ARCHS4 Coexpression,1196;Enrichr Queries,194;GTEx Coexpression,1577
gene_set_query	1294	FOXB2	989.7	ARCHS4 Coexpression,139;Enrichr Queries,1398;GTEx Coexpression,1432
gene_set_query	1295	SOX3	990	ARCHS4 Coexpression,649;Enrichr Queries,1018;GTEx Coexpression,1303
gene_set_query	1296	IKZF3	990.3	ARCHS4 Coexpression,892;Enrichr Queries,812;GTEx Coexpression,1267
gene_set_query	1297	REPIN1	993	ARCHS4 Coexpression,1035;Enrichr Queries,1072;GTEx Coexpression,872
gene_set_query	1298	THRA	993.8	Literature ChIP-seq,150;ARCHS4 Coexpression,1585;Enrichr Queries,924;GTEx Coexpression,1316
gene_set_query	1299	TBPL1	995	ARCHS4 Coexpression,620;GTEx Coexpression,1370
gene_set_query	1300	ZNF117	995.7	ARCHS4 Coexpression,328;Enrichr Queries,1313;GTEx Coexpression,1346
gene_set_query	1301	TBX20	995.7	ARCHS4 Coexpression,1614;Enrichr Queries,1311;GTEx Coexpression,62	MSRB2
gene_set_query	1302	ATMIN	997	ARCHS4 Coexpression,1172;Enrichr Queries,600;GTEx Coexpression,1219
gene_set_query	1303	ZNF579	997.3	ARCHS4 Coexpression,823;Enrichr Queries,1241;GTEx Coexpression,928
gene_set_query	1304	ARNT2	997.7	ARCHS4 Coexpression,1411;Enrichr Queries,805;GTEx Coexpression,777
gene_set_query	1305	TIGD1	998	ARCHS4 Coexpression,909;GTEx Coexpression,1087
gene_set_query	1306	ZNF775	999	ARCHS4 Coexpression,900;Enrichr Queries,971;GTEx Coexpression,1126
gene_set_query	1307	HSF5	1000	ARCHS4 Coexpression,472;Enrichr Queries,1021;GTEx Coexpression,1507
gene_set_query	1308	ZNF548	1000	ARCHS4 Coexpression,1150;Enrichr Queries,710;GTEx Coexpression,1141
gene_set_query	1309	HOXA10	1002	ARCHS4 Coexpression,1218;Enrichr Queries,660;GTEx Coexpression,1127
gene_set_query	1310	ZNF474	1002	ARCHS4 Coexpression,222;Enrichr Queries,1251;GTEx Coexpression,1533
gene_set_query	1311	ZNF281	1002	ARCHS4 Coexpression,1320;Enrichr Queries,1057;GTEx Coexpression,629
gene_set_query	1312	ZXDB	1003	ARCHS4 Coexpression,1399;Enrichr Queries,758;GTEx Coexpression,851
gene_set_query	1313	ZBTB21	1004	ARCHS4 Coexpression,1033;GTEx Coexpression,974
gene_set_query	1314	AEBP2	1004	ARCHS4 Coexpression,1334;Enrichr Queries,813;GTEx Coexpression,864
gene_set_query	1315	ZFP37	1004	ARCHS4 Coexpression,1594;Enrichr Queries,1210;GTEx Coexpression,209
gene_set_query	1316	NKX21	1005	ARCHS4 Coexpression,1277;GTEx Coexpression,732
gene_set_query	1317	FERD3L	1006	ARCHS4 Coexpression,296;Enrichr Queries,1346;GTEx Coexpression,1375
gene_set_query	1318	PKNOX2	1006	ARCHS4 Coexpression,618;Enrichr Queries,1120;GTEx Coexpression,1280
gene_set_query	1319	ZNF76	1006	ARCHS4 Coexpression,1291;Enrichr Queries,211;GTEx Coexpression,1517
gene_set_query	1320	POU5F2	1008	ARCHS4 Coexpression,1022;GTEx Coexpression,994
gene_set_query	1321	ZNF148	1009	ARCHS4 Coexpression,1496;Enrichr Queries,245;GTEx Coexpression,1285
gene_set_query	1322	ZNF728	1009	ARCHS4 Coexpression,1073;GTEx Coexpression,945
gene_set_query	1323	ZNF630	1011	ARCHS4 Coexpression,637;GTEx Coexpression,1384
gene_set_query	1324	ZNF444	1011	ARCHS4 Coexpression,1407;Enrichr Queries,932;GTEx Coexpression,693
gene_set_query	1325	RAX	1011	ARCHS4 Coexpression,1557;Enrichr Queries,1373;GTEx Coexpression,103
gene_set_query	1326	SOHLH1	1011	ARCHS4 Coexpression,1289;Enrichr Queries,269;GTEx Coexpression,1476
gene_set_query	1327	ZNF782	1012	ARCHS4 Coexpression,937;Enrichr Queries,942;GTEx Coexpression,1156
gene_set_query	1328	SP140L	1012	ARCHS4 Coexpression,795;GTEx Coexpression,1229
gene_set_query	1329	THAP12	1014	ARCHS4 Coexpression,1220;GTEx Coexpression,807
gene_set_query	1330	ZNF705G	1014	ARCHS4 Coexpression,546;GTEx Coexpression,1482
gene_set_query	1331	ZNF721	1014	ARCHS4 Coexpression,1473;Enrichr Queries,930;GTEx Coexpression,639
gene_set_query	1332	ZNF283	1015	ARCHS4 Coexpression,1413;Enrichr Queries,495;GTEx Coexpression,1137
gene_set_query	1333	HOXC8	1016	ARCHS4 Coexpression,619;Enrichr Queries,848;GTEx Coexpression,1581
gene_set_query	1334	ISL2	1016	ARCHS4 Coexpression,993;Enrichr Queries,1328;GTEx Coexpression,728
gene_set_query	1335	ZNF567	1016	ARCHS4 Coexpression,436;Enrichr Queries,1205;GTEx Coexpression,1408
gene_set_query	1336	ZNF254	1017	ARCHS4 Coexpression,1396;Enrichr Queries,470;GTEx Coexpression,1185
gene_set_query	1337	ZNF449	1019	ARCHS4 Coexpression,1592;Enrichr Queries,199;GTEx Coexpression,1266
gene_set_query	1338	ZNF879	1020	ARCHS4 Coexpression,1382;GTEx Coexpression,658
gene_set_query	1339	ZNF182	1021	ARCHS4 Coexpression,1313;Enrichr Queries,196;GTEx Coexpression,1554
gene_set_query	1340	TSC22D1	1022	ARCHS4 Coexpression,1126;Enrichr Queries,1012;GTEx Coexpression,927
gene_set_query	1341	EVX1	1023	ARCHS4 Coexpression,138;Enrichr Queries,1401;GTEx Coexpression,1530
gene_set_query	1342	ONECUT3	1023	ARCHS4 Coexpression,1322;Enrichr Queries,1207;GTEx Coexpression,540
gene_set_query	1343	CREBL2	1024	ARCHS4 Coexpression,1364;Enrichr Queries,204;GTEx Coexpression,1504
gene_set_query	1344	FOXD4L5	1024	ARCHS4 Coexpression,165;Enrichr Queries,1363;GTEx Coexpression,1545
gene_set_query	1345	ZNF91	1024	ARCHS4 Coexpression,1103;Enrichr Queries,1231;GTEx Coexpression,739
gene_set_query	1346	VSX2	1024	ARCHS4 Coexpression,295;Enrichr Queries,1383;GTEx Coexpression,1395
gene_set_query	1347	ZNF705D	1025	ARCHS4 Coexpression,1122;Enrichr Queries,683;GTEx Coexpression,1269
gene_set_query	1348	DLX5	1026	ARCHS4 Coexpression,1272;Enrichr Queries,1226;GTEx Coexpression,581
gene_set_query	1349	FOSB	1027	ARCHS4 Coexpression,1213;Enrichr Queries,690;GTEx Coexpression,1177
gene_set_query	1350	TLX2	1027	ARCHS4 Coexpression,718;Enrichr Queries,1385;GTEx Coexpression,978
gene_set_query	1351	ZNF837	1028	ARCHS4 Coexpression,596;Enrichr Queries,1388;GTEx Coexpression,1099
gene_set_query	1352	NPAS1	1028	ARCHS4 Coexpression,990;Enrichr Queries,801;GTEx Coexpression,1294
gene_set_query	1353	ZSCAN26	1031	ARCHS4 Coexpression,1303;GTEx Coexpression,758
gene_set_query	1354	ZIC1	1032	ARCHS4 Coexpression,1397;Enrichr Queries,1151;GTEx Coexpression,547
gene_set_query	1355	ZNF644	1032	ARCHS4 Coexpression,1534;Enrichr Queries,1097;ReMap ChIP-seq,192;GTEx Coexpression,1304
gene_set_query	1356	MTERF3	1032	ARCHS4 Coexpression,1296;GTEx Coexpression,768
gene_set_query	1357	ZNF799	1032	ARCHS4 Coexpression,1347;Enrichr Queries,895;GTEx Coexpression,855
gene_set_query	1358	NEUROD6	1033	ARCHS4 Coexpression,1260;Enrichr Queries,453;GTEx Coexpression,1386
gene_set_query	1359	ZNF674	1034	ARCHS4 Coexpression,1370;Enrichr Queries,1307;GTEx Coexpression,425
gene_set_query	1360	ZNF544	1035	ARCHS4 Coexpression,1203;Enrichr Queries,789;GTEx Coexpression,1113
gene_set_query	1361	SGSM2	1038	ARCHS4 Coexpression,1420;GTEx Coexpression,655
gene_set_query	1362	ZFP2	1038	ARCHS4 Coexpression,1137;Enrichr Queries,927;GTEx Coexpression,1049
gene_set_query	1363	OLIG2	1039	Literature ChIP-seq,35;ARCHS4 Coexpression,1404;Enrichr Queries,1290;GTEx Coexpression,1425	MSRB2
gene_set_query	1364	PROP1	1039	ARCHS4 Coexpression,845;Enrichr Queries,1352;GTEx Coexpression,920
gene_set_query	1365	ZNF486	1040	ARCHS4 Coexpression,1327;Enrichr Queries,1359;GTEx Coexpression,434
gene_set_query	1366	ZNF107	1041	ARCHS4 Coexpression,1510;Enrichr Queries,478;GTEx Coexpression,1135
gene_set_query	1367	TFDP2	1041	ARCHS4 Coexpression,1106;Enrichr Queries,489;GTEx Coexpression,1529
gene_set_query	1368	VAX1	1042	ARCHS4 Coexpression,480;Enrichr Queries,1365;GTEx Coexpression,1282
gene_set_query	1369	ZNF331	1043	ARCHS4 Coexpression,283;Enrichr Queries,1349;GTEx Coexpression,1496
gene_set_query	1370	ZNF17	1044	ARCHS4 Coexpression,1528;Enrichr Queries,509;GTEx Coexpression,1095
gene_set_query	1371	HMGA2	1044	ARCHS4 Coexpression,1157;Enrichr Queries,552;GTEx Coexpression,1424
gene_set_query	1372	ZNF266	1045	ARCHS4 Coexpression,1435;Enrichr Queries,1325;GTEx Coexpression,374
gene_set_query	1373	ZNF711	1045	ARCHS4 Coexpression,1386;Enrichr Queries,840;GTEx Coexpression,909
gene_set_query	1374	ZNF443	1046	ARCHS4 Coexpression,1357;Enrichr Queries,980;GTEx Coexpression,800
gene_set_query	1375	PAX7	1046	ARCHS4 Coexpression,821;Enrichr Queries,1104;GTEx Coexpression,1213
gene_set_query	1376	ANKZF1	1046	ARCHS4 Coexpression,1415;Enrichr Queries,156;GTEx Coexpression,1568
gene_set_query	1377	PHF1	1047	ARCHS4 Coexpression,960;GTEx Coexpression,1133
gene_set_query	1378	PTF1A	1047	ARCHS4 Coexpression,1282;Enrichr Queries,1316;GTEx Coexpression,542
gene_set_query	1379	SOX1	1048	ARCHS4 Coexpression,551;Enrichr Queries,1378;GTEx Coexpression,1215
gene_set_query	1380	SIX6	1049	ARCHS4 Coexpression,640;Enrichr Queries,1367;GTEx Coexpression,1139
gene_set_query	1381	SHOX	1050	ARCHS4 Coexpression,1128;Enrichr Queries,904;GTEx Coexpression,1118
gene_set_query	1382	ZNF362	1050	ARCHS4 Coexpression,1412;Enrichr Queries,890;GTEx Coexpression,848
gene_set_query	1383	TBR1	1050	ARCHS4 Coexpression,1117;Enrichr Queries,631;GTEx Coexpression,1403
gene_set_query	1384	ZBTB9	1052	ARCHS4 Coexpression,1247;Enrichr Queries,463;GTEx Coexpression,1445
gene_set_query	1385	LBX1	1052	ARCHS4 Coexpression,616;Enrichr Queries,1391;GTEx Coexpression,1149
gene_set_query	1386	ZBTB18	1052	ARCHS4 Coexpression,1526;GTEx Coexpression,578
gene_set_query	1387	SNAI2	1053	ARCHS4 Coexpression,1613;Enrichr Queries,1167;ReMap ChIP-seq,43;GTEx Coexpression,1388	SCO2
gene_set_query	1388	ZNF729	1053	ARCHS4 Coexpression,1167;GTEx Coexpression,939
gene_set_query	1389	USF3	1054	ARCHS4 Coexpression,1176;GTEx Coexpression,931
gene_set_query	1390	FOXB1	1054	ARCHS4 Coexpression,660;Enrichr Queries,1381;GTEx Coexpression,1121
gene_set_query	1391	HOXD10	1055	ARCHS4 Coexpression,1377;Enrichr Queries,871;GTEx Coexpression,918
gene_set_query	1392	ZNF551	1057	ARCHS4 Coexpression,1174;Enrichr Queries,900;GTEx Coexpression,1098
gene_set_query	1393	HOXA5	1058	ARCHS4 Coexpression,936;Enrichr Queries,699;GTEx Coexpression,1539
gene_set_query	1394	PLAG1	1058	ARCHS4 Coexpression,1268;Enrichr Queries,1176;GTEx Coexpression,730
gene_set_query	1395	ZBED1	1060	ARCHS4 Coexpression,1325;Enrichr Queries,1400;ReMap ChIP-seq,22;GTEx Coexpression,1491	SCO2
gene_set_query	1396	KLF17	1060	ARCHS4 Coexpression,886;Enrichr Queries,863;GTEx Coexpression,1430
gene_set_query	1397	ZNF507	1061	ARCHS4 Coexpression,1160;Enrichr Queries,1112;GTEx Coexpression,910
gene_set_query	1398	DRGX	1061	ARCHS4 Coexpression,666;Enrichr Queries,931;GTEx Coexpression,1585
gene_set_query	1399	MTERF4	1062	ARCHS4 Coexpression,655;GTEx Coexpression,1468
gene_set_query	1400	ZFP82	1062	ARCHS4 Coexpression,1560;Enrichr Queries,845;GTEx Coexpression,782
gene_set_query	1401	ZNF525	1063	ARCHS4 Coexpression,1011;GTEx Coexpression,1115
gene_set_query	1402	ATOH8	1063	ARCHS4 Coexpression,1503;Enrichr Queries,959;GTEx Coexpression,727
gene_set_query	1403	FOXE3	1064	ARCHS4 Coexpression,575;Enrichr Queries,1399;GTEx Coexpression,1217
gene_set_query	1404	ZNF395	1064	ARCHS4 Coexpression,1044;Enrichr Queries,732;GTEx Coexpression,1415
gene_set_query	1405	CXXC1	1066	ARCHS4 Coexpression,1288;Enrichr Queries,389;GTEx Coexpression,1522
gene_set_query	1406	ZNF23	1067	ARCHS4 Coexpression,1298;Enrichr Queries,1084;GTEx Coexpression,818
gene_set_query	1407	ALX4	1068	ARCHS4 Coexpression,921;Enrichr Queries,1271;GTEx Coexpression,1012
gene_set_query	1408	SOX30	1069	ARCHS4 Coexpression,603;Enrichr Queries,1322;GTEx Coexpression,1281
gene_set_query	1409	ZNF211	1071	ARCHS4 Coexpression,1363;Enrichr Queries,391;GTEx Coexpression,1459
gene_set_query	1410	SPEN	1072	ARCHS4 Coexpression,934;GTEx Coexpression,1209
gene_set_query	1411	HOXD1	1072	ARCHS4 Coexpression,702;Enrichr Queries,1277;GTEx Coexpression,1238
gene_set_query	1412	ZNF605	1074	ARCHS4 Coexpression,1226;Enrichr Queries,633;GTEx Coexpression,1364
gene_set_query	1413	ZSCAN2	1075	ARCHS4 Coexpression,1578;Enrichr Queries,618;GTEx Coexpression,1029
gene_set_query	1414	ZSCAN23	1076	ARCHS4 Coexpression,1517;Enrichr Queries,796;GTEx Coexpression,914
gene_set_query	1415	TERB1	1077	ARCHS4 Coexpression,1549;GTEx Coexpression,604
gene_set_query	1416	VAX2	1078	ARCHS4 Coexpression,1207;Enrichr Queries,1309;GTEx Coexpression,717
gene_set_query	1417	ZNF718	1078	ARCHS4 Coexpression,1623;Enrichr Queries,147;GTEx Coexpression,1464
gene_set_query	1418	PPARA	1079	ARCHS4 Coexpression,1111;Enrichr Queries,1056;GTEx Coexpression,1070
gene_set_query	1419	ZNF286A	1080	ARCHS4 Coexpression,1350;Enrichr Queries,811;GTEx Coexpression,1078
gene_set_query	1420	TMF1	1081	ARCHS4 Coexpression,561;GTEx Coexpression,1601
gene_set_query	1421	GLIS3	1081	ARCHS4 Coexpression,976;Enrichr Queries,1003;GTEx Coexpression,1265
gene_set_query	1422	FOXI2	1082	ARCHS4 Coexpression,1238;Enrichr Queries,1287;GTEx Coexpression,720
gene_set_query	1423	TIGD7	1082	ARCHS4 Coexpression,1393;Enrichr Queries,1340;GTEx Coexpression,513
gene_set_query	1424	ZNF214	1084	ARCHS4 Coexpression,1379;Enrichr Queries,828;GTEx Coexpression,1045
gene_set_query	1425	TCF7L1	1085	ARCHS4 Coexpression,631;Enrichr Queries,1081;GTEx Coexpression,1542
gene_set_query	1426	SIM1	1087	ARCHS4 Coexpression,541;Enrichr Queries,1159;GTEx Coexpression,1561
gene_set_query	1427	HSF4	1088	ARCHS4 Coexpression,1516;Enrichr Queries,192;GTEx Coexpression,1557
gene_set_query	1428	TFAP2D	1089	ARCHS4 Coexpression,698;Enrichr Queries,1116;GTEx Coexpression,1453
gene_set_query	1429	ZNF658	1092	ARCHS4 Coexpression,1593;Enrichr Queries,590
gene_set_query	1430	ZNF695	1092	ARCHS4 Coexpression,1398;Enrichr Queries,1143;GTEx Coexpression,735
gene_set_query	1431	DLX1	1092	ARCHS4 Coexpression,974;Enrichr Queries,972;GTEx Coexpression,1331
gene_set_query	1432	ZNF530	1093	ARCHS4 Coexpression,1584;Enrichr Queries,926;GTEx Coexpression,769
gene_set_query	1433	FOXP4	1093	ARCHS4 Coexpression,1259;Enrichr Queries,662;GTEx Coexpression,1359
gene_set_query	1434	ZNF275	1094	ARCHS4 Coexpression,1018;Enrichr Queries,809;GTEx Coexpression,1455
gene_set_query	1435	NEUROD4	1095	ARCHS4 Coexpression,1571;Enrichr Queries,623;GTEx Coexpression,1090
gene_set_query	1436	ZNF692	1101	ARCHS4 Coexpression,1295;Enrichr Queries,693;GTEx Coexpression,1315
gene_set_query	1437	ZKSCAN5	1102	ARCHS4 Coexpression,1530;Enrichr Queries,821;GTEx Coexpression,956
gene_set_query	1438	DLX6	1104	ARCHS4 Coexpression,981;Enrichr Queries,1265;GTEx Coexpression,1066
gene_set_query	1439	ZNF492	1106	ARCHS4 Coexpression,1573;GTEx Coexpression,638
gene_set_query	1440	ZNF578	1106	ARCHS4 Coexpression,1533;Enrichr Queries,379;GTEx Coexpression,1405
gene_set_query	1441	ZNF155	1106	ARCHS4 Coexpression,1452;Enrichr Queries,1292;GTEx Coexpression,574
gene_set_query	1442	FOXD4L6	1107	ARCHS4 Coexpression,883;Enrichr Queries,1330
gene_set_query	1443	ZNF334	1108	ARCHS4 Coexpression,1502;Enrichr Queries,675;GTEx Coexpression,1146
gene_set_query	1444	ZNF121	1108	ARCHS4 Coexpression,1625;Enrichr Queries,1204;GTEx Coexpression,496
gene_set_query	1445	FAM170A	1108	ARCHS4 Coexpression,1323;Enrichr Queries,647;GTEx Coexpression,1355
gene_set_query	1446	SLC2A4RG	1111	ARCHS4 Coexpression,964;Enrichr Queries,1331;GTEx Coexpression,1037
gene_set_query	1447	ZNF524	1112	ARCHS4 Coexpression,922;Enrichr Queries,1353;GTEx Coexpression,1061
gene_set_query	1448	ZNF260	1112	ARCHS4 Coexpression,1366;Enrichr Queries,640;GTEx Coexpression,1330
gene_set_query	1449	ZNF460	1113	ARCHS4 Coexpression,1572;Enrichr Queries,694;GTEx Coexpression,1073
gene_set_query	1450	ZNF233	1113	ARCHS4 Coexpression,1240;Enrichr Queries,731;GTEx Coexpression,1369
gene_set_query	1451	ZNF10	1114	ARCHS4 Coexpression,899;Enrichr Queries,977;GTEx Coexpression,1465
gene_set_query	1452	ZNF705A	1114	ARCHS4 Coexpression,688;Enrichr Queries,1345;GTEx Coexpression,1308
gene_set_query	1453	GTF2IRD2B	1114	ARCHS4 Coexpression,1248;Enrichr Queries,1019;GTEx Coexpression,1075
gene_set_query	1454	YY2	1115	ARCHS4 Coexpression,1615;Enrichr Queries,479;GTEx Coexpression,1251
gene_set_query	1455	ZNF852	1116	ARCHS4 Coexpression,1605;GTEx Coexpression,627
gene_set_query	1456	ZNF487	1116	ARCHS4 Coexpression,1287;Enrichr Queries,514;GTEx Coexpression,1548
gene_set_query	1457	ZNF180	1117	ARCHS4 Coexpression,1603;Enrichr Queries,1038;GTEx Coexpression,709
gene_set_query	1458	BSX	1118	ARCHS4 Coexpression,838;Enrichr Queries,1384;GTEx Coexpression,1132
gene_set_query	1459	ZSCAN5A	1120	ARCHS4 Coexpression,1076;Enrichr Queries,1037;GTEx Coexpression,1246
gene_set_query	1460	ZNF28	1121	ARCHS4 Coexpression,1442;Enrichr Queries,367;GTEx Coexpression,1555
gene_set_query	1461	HSF2	1124	ARCHS4 Coexpression,1225;Enrichr Queries,719;GTEx Coexpression,1427
gene_set_query	1462	NFIA	1124	ARCHS4 Coexpression,1227;Enrichr Queries,986;GTEx Coexpression,1159
gene_set_query	1463	ZNF367	1125	ARCHS4 Coexpression,1577;Enrichr Queries,1163;GTEx Coexpression,634
gene_set_query	1464	PEG3	1127	ARCHS4 Coexpression,1026;GTEx Coexpression,1227
gene_set_query	1465	GSX1	1127	ARCHS4 Coexpression,1017;Enrichr Queries,1376;GTEx Coexpression,988
gene_set_query	1466	HOXC5	1128	ARCHS4 Coexpression,624;Enrichr Queries,1194;GTEx Coexpression,1566
gene_set_query	1467	ZNF84	1130	ARCHS4 Coexpression,1115;Enrichr Queries,1152;GTEx Coexpression,1122
gene_set_query	1468	ZNF683	1131	ARCHS4 Coexpression,516;Enrichr Queries,1402;GTEx Coexpression,1474
gene_set_query	1469	MTERF2	1132	ARCHS4 Coexpression,852;GTEx Coexpression,1412
gene_set_query	1470	SP7	1132	ARCHS4 Coexpression,1505;Enrichr Queries,940;GTEx Coexpression,951
gene_set_query	1471	ZNF22	1133	ARCHS4 Coexpression,1266;Enrichr Queries,1195;GTEx Coexpression,938
gene_set_query	1472	EBF4	1134	ARCHS4 Coexpression,1414;Enrichr Queries,965;GTEx Coexpression,1023
gene_set_query	1473	ZGLP1	1135	ARCHS4 Coexpression,1519;GTEx Coexpression,750
gene_set_query	1474	DUXA	1135	ARCHS4 Coexpression,1222;Enrichr Queries,582;GTEx Coexpression,1602
gene_set_query	1475	HES6	1136	ARCHS4 Coexpression,1052;Enrichr Queries,1184;GTEx Coexpression,1173
gene_set_query	1476	BARHL1	1137	ARCHS4 Coexpression,1531;Enrichr Queries,1253;GTEx Coexpression,626
gene_set_query	1477	ZNF845	1137	ARCHS4 Coexpression,1586;Enrichr Queries,1170;GTEx Coexpression,656
gene_set_query	1478	ZNF747	1139	ARCHS4 Coexpression,1139;Enrichr Queries,1296;GTEx Coexpression,982
gene_set_query	1479	KLF12	1139	ARCHS4 Coexpression,1233;Enrichr Queries,702;GTEx Coexpression,1483
gene_set_query	1480	ZBTB24	1141	ARCHS4 Coexpression,1337;Enrichr Queries,1042;GTEx Coexpression,1043
gene_set_query	1481	PRDM8	1141	ARCHS4 Coexpression,891;Enrichr Queries,938;GTEx Coexpression,1595
gene_set_query	1482	ALX3	1142	ARCHS4 Coexpression,807;Enrichr Queries,1355;GTEx Coexpression,1264
gene_set_query	1483	ZNF768	1142	ARCHS4 Coexpression,671;Enrichr Queries,1262;GTEx Coexpression,1493
gene_set_query	1484	NR2E3	1145	ARCHS4 Coexpression,1389;Enrichr Queries,901
gene_set_query	1485	CREB3L2	1145	ARCHS4 Coexpression,842;Enrichr Queries,1043;GTEx Coexpression,1551
gene_set_query	1486	SOX5	1145	ARCHS4 Coexpression,1294;Enrichr Queries,539;GTEx Coexpression,1603
gene_set_query	1487	HOXD12	1146	ARCHS4 Coexpression,1365;Enrichr Queries,1377;GTEx Coexpression,695
gene_set_query	1488	POU1F1	1146	ARCHS4 Coexpression,1429;Enrichr Queries,946;GTEx Coexpression,1064
gene_set_query	1489	NKX63	1148	ARCHS4 Coexpression,1617;GTEx Coexpression,679
gene_set_query	1490	ZNF580	1148	ARCHS4 Coexpression,989;Enrichr Queries,1051;GTEx Coexpression,1404
gene_set_query	1491	TCFL5	1150	ARCHS4 Coexpression,1619;Enrichr Queries,1058;GTEx Coexpression,773
gene_set_query	1492	KAT7	1153	ARCHS4 Coexpression,1100;GTEx Coexpression,1206
gene_set_query	1493	HOXC12	1154	ARCHS4 Coexpression,1293;Enrichr Queries,1396;GTEx Coexpression,774
gene_set_query	1494	ZNF654	1154	ARCHS4 Coexpression,1587;Enrichr Queries,1017;GTEx Coexpression,859
gene_set_query	1495	C11ORF95	1155	GTEx Coexpression,1155
gene_set_query	1496	ZNF665	1155	ARCHS4 Coexpression,1182;Enrichr Queries,985;GTEx Coexpression,1299
gene_set_query	1497	ZNF569	1156	ARCHS4 Coexpression,1394;Enrichr Queries,844;GTEx Coexpression,1230
gene_set_query	1498	ZNF277	1156	ARCHS4 Coexpression,1447;Enrichr Queries,753;GTEx Coexpression,1268
gene_set_query	1499	NKX11	1160	ARCHS4 Coexpression,1199;GTEx Coexpression,1120
gene_set_query	1500	ZBTB43	1160	ARCHS4 Coexpression,1374;Enrichr Queries,580;GTEx Coexpression,1525
gene_set_query	1501	ZNF667	1160	ARCHS4 Coexpression,1003;Enrichr Queries,1334;GTEx Coexpression,1142
gene_set_query	1502	ZNF808	1160	ARCHS4 Coexpression,1307;Enrichr Queries,983;GTEx Coexpression,1190
gene_set_query	1503	ZSCAN32	1161	ARCHS4 Coexpression,1316;GTEx Coexpression,1005
gene_set_query	1504	MGA	1161	ARCHS4 Coexpression,1495;Enrichr Queries,568;GTEx Coexpression,1421
gene_set_query	1505	ZBTB8B	1162	ARCHS4 Coexpression,1163;GTEx Coexpression,1160
gene_set_query	1506	ZNF614	1162	ARCHS4 Coexpression,1333;GTEx Coexpression,990
gene_set_query	1507	ZNF112	1164	ARCHS4 Coexpression,1542;GTEx Coexpression,785
gene_set_query	1508	HIC1	1164	ARCHS4 Coexpression,1099;Enrichr Queries,964;GTEx Coexpression,1429
gene_set_query	1509	NOTO	1164	ARCHS4 Coexpression,762;Enrichr Queries,1395;GTEx Coexpression,1335
gene_set_query	1510	NR5A1	1169	ARCHS4 Coexpression,940;Enrichr Queries,1209;GTEx Coexpression,1357
gene_set_query	1511	ZNF397	1169	ARCHS4 Coexpression,1142;GTEx Coexpression,1196
gene_set_query	1512	POU4F3	1169	ARCHS4 Coexpression,650;Enrichr Queries,1370;GTEx Coexpression,1487
gene_set_query	1513	ARHGAP35	1171	ARCHS4 Coexpression,871;GTEx Coexpression,1470
gene_set_query	1514	CGGBP1	1172	ARCHS4 Coexpression,825;GTEx Coexpression,1519
gene_set_query	1515	ZNF428	1173	ARCHS4 Coexpression,1367;Enrichr Queries,818;GTEx Coexpression,1333
gene_set_query	1516	ZNF140	1174	ARCHS4 Coexpression,1426;Enrichr Queries,555;GTEx Coexpression,1541
gene_set_query	1517	ZNF300	1176	ARCHS4 Coexpression,1092;Enrichr Queries,999;GTEx Coexpression,1438
gene_set_query	1518	EMX1	1177	ARCHS4 Coexpression,1085;Enrichr Queries,1105;GTEx Coexpression,1342
gene_set_query	1519	L3MBTL4	1180	ARCHS4 Coexpression,1544;GTEx Coexpression,816
gene_set_query	1520	ZNF280C	1183	ARCHS4 Coexpression,1430;Enrichr Queries,791;GTEx Coexpression,1327
gene_set_query	1521	ZNF676	1183	ARCHS4 Coexpression,1508;Enrichr Queries,696;GTEx Coexpression,1345
gene_set_query	1522	BNC2	1184	ARCHS4 Coexpression,963;Enrichr Queries,1342;GTEx Coexpression,1248
gene_set_query	1523	MBD6	1185	ARCHS4 Coexpression,1070;GTEx Coexpression,1300
gene_set_query	1524	FOXO4	1185	ARCHS4 Coexpression,1191;Enrichr Queries,1036;GTEx Coexpression,1328
gene_set_query	1525	SKIL	1186	ARCHS4 Coexpression,1438;Enrichr Queries,746;GTEx Coexpression,1374
gene_set_query	1526	ZNF14	1187	ARCHS4 Coexpression,927;Enrichr Queries,1327;GTEx Coexpression,1307
gene_set_query	1527	LHX8	1187	ARCHS4 Coexpression,901;Enrichr Queries,1217;GTEx Coexpression,1444
gene_set_query	1528	DBX2	1187	ARCHS4 Coexpression,1600;Enrichr Queries,545;GTEx Coexpression,1417
gene_set_query	1529	SALL3	1187	ARCHS4 Coexpression,880;Enrichr Queries,1220;GTEx Coexpression,1462
gene_set_query	1530	FEV	1187	ARCHS4 Coexpression,820;Enrichr Queries,1256;GTEx Coexpression,1486
gene_set_query	1531	ZNF410	1188	ARCHS4 Coexpression,1538;Enrichr Queries,592;GTEx Coexpression,1434
gene_set_query	1532	ZNF433	1188	ARCHS4 Coexpression,1338;Enrichr Queries,837;GTEx Coexpression,1389
gene_set_query	1533	ZNF575	1189	ARCHS4 Coexpression,1446;Enrichr Queries,804;GTEx Coexpression,1318
gene_set_query	1534	FIGLA	1191	ARCHS4 Coexpression,1078;Enrichr Queries,1351;GTEx Coexpression,1143
gene_set_query	1535	ZNF649	1192	ARCHS4 Coexpression,1402;Enrichr Queries,929;GTEx Coexpression,1244
gene_set_query	1536	ZNF573	1194	ARCHS4 Coexpression,1564;Enrichr Queries,1095;GTEx Coexpression,922
gene_set_query	1537	SIX3	1195	ARCHS4 Coexpression,1368;Enrichr Queries,1294;GTEx Coexpression,923
gene_set_query	1538	BARX1	1196	ARCHS4 Coexpression,874;Enrichr Queries,1392;GTEx Coexpression,1322
gene_set_query	1539	SAFB2	1196	ARCHS4 Coexpression,1069;GTEx Coexpression,1323
gene_set_query	1540	ZNF679	1197	ARCHS4 Coexpression,1045;Enrichr Queries,1110;GTEx Coexpression,1437
gene_set_query	1541	FOXD1	1202	ARCHS4 Coexpression,949;GTEx Coexpression,1454
gene_set_query	1542	MEIS3	1203	ARCHS4 Coexpression,1582;Enrichr Queries,737;GTEx Coexpression,1289
gene_set_query	1543	ZNF75D	1208	ARCHS4 Coexpression,1155;Enrichr Queries,1283;GTEx Coexpression,1186
gene_set_query	1544	ZBTB20	1210	ARCHS4 Coexpression,1180;Enrichr Queries,911;GTEx Coexpression,1538
gene_set_query	1545	ZSCAN16	1212	ARCHS4 Coexpression,1527;Enrichr Queries,1286;GTEx Coexpression,824
gene_set_query	1546	THRB	1213	ARCHS4 Coexpression,1278;Enrichr Queries,1139;GTEx Coexpression,1221
gene_set_query	1547	FOXL1	1214	ARCHS4 Coexpression,1482;Enrichr Queries,767;GTEx Coexpression,1392
gene_set_query	1548	RBCK1	1217	ARCHS4 Coexpression,854;GTEx Coexpression,1579
gene_set_query	1549	HOXD4	1226	ARCHS4 Coexpression,1101;Enrichr Queries,1103;GTEx Coexpression,1475
gene_set_query	1550	CENPT	1234	ARCHS4 Coexpression,1185;Enrichr Queries,1172;GTEx Coexpression,1344
gene_set_query	1551	DMRT3	1235	ARCHS4 Coexpression,1237;Enrichr Queries,1375;GTEx Coexpression,1092
gene_set_query	1552	MEOX2	1235	ARCHS4 Coexpression,1588;Enrichr Queries,1102;GTEx Coexpression,1015
gene_set_query	1553	ZNF627	1235	ARCHS4 Coexpression,1576;Enrichr Queries,1025;GTEx Coexpression,1105
gene_set_query	1554	ZNF43	1238	ARCHS4 Coexpression,1384;Enrichr Queries,1281;GTEx Coexpression,1048
gene_set_query	1555	ZNF518B	1239	ARCHS4 Coexpression,1514;Enrichr Queries,781;GTEx Coexpression,1422
gene_set_query	1556	ZNF418	1239	ARCHS4 Coexpression,1339;Enrichr Queries,1156;GTEx Coexpression,1223
gene_set_query	1557	ZNF479	1240	ARCHS4 Coexpression,1381;Enrichr Queries,827;GTEx Coexpression,1512
gene_set_query	1558	THAP9	1242	ARCHS4 Coexpression,1471;Enrichr Queries,888;GTEx Coexpression,1368
gene_set_query	1559	HOXD3	1244	ARCHS4 Coexpression,1041;Enrichr Queries,1206;GTEx Coexpression,1484
gene_set_query	1560	MYRF	1245	ARCHS4 Coexpression,1178;GTEx Coexpression,1312
gene_set_query	1561	FOXR2	1246	ARCHS4 Coexpression,1234;Enrichr Queries,1317;GTEx Coexpression,1188
gene_set_query	1562	PRDM6	1247	ARCHS4 Coexpression,1372;Enrichr Queries,1198;GTEx Coexpression,1171
gene_set_query	1563	ZNF227	1247	ARCHS4 Coexpression,1373;Enrichr Queries,1244;GTEx Coexpression,1125
gene_set_query	1564	ZNF670	1248	ARCHS4 Coexpression,1302;Enrichr Queries,1193
gene_set_query	1565	ZNF727	1250	ARCHS4 Coexpression,1387;GTEx Coexpression,1112
gene_set_query	1566	ZNF682	1254	ARCHS4 Coexpression,1369;Enrichr Queries,1341;GTEx Coexpression,1053
gene_set_query	1567	ZNF442	1255	ARCHS4 Coexpression,1433;Enrichr Queries,948;GTEx Coexpression,1383
gene_set_query	1568	MZF1	1263	ARCHS4 Coexpression,1129;Enrichr Queries,1071;GTEx Coexpression,1589
gene_set_query	1569	GATA5	1270	ARCHS4 Coexpression,1005;Enrichr Queries,1249;GTEx Coexpression,1556
gene_set_query	1570	TSHZ2	1273	ARCHS4 Coexpression,1261;Enrichr Queries,1048;GTEx Coexpression,1509
gene_set_query	1571	BHLHA9	1279	ARCHS4 Coexpression,1215;GTEx Coexpression,1343
gene_set_query	1572	IRX6	1281	ARCHS4 Coexpression,1352;Enrichr Queries,1257;GTEx Coexpression,1233
gene_set_query	1573	HEY1	1283	ARCHS4 Coexpression,1421;Enrichr Queries,880;GTEx Coexpression,1549
gene_set_query	1574	EVX2	1285	ARCHS4 Coexpression,926;Enrichr Queries,1393;GTEx Coexpression,1537
gene_set_query	1575	MTERF1	1287	ARCHS4 Coexpression,1611;GTEx Coexpression,963
gene_set_query	1576	POU3F3	1291	ARCHS4 Coexpression,1181;Enrichr Queries,1310;GTEx Coexpression,1381
gene_set_query	1577	DMBX1	1291	ARCHS4 Coexpression,1236;Enrichr Queries,1336;GTEx Coexpression,1302
gene_set_query	1578	ZNF33A	1294	ARCHS4 Coexpression,1489;Enrichr Queries,820;GTEx Coexpression,1574
gene_set_query	1579	ZNF761	1296	ARCHS4 Coexpression,1274;Enrichr Queries,1092;GTEx Coexpression,1523
gene_set_query	1580	ESX1	1300	ARCHS4 Coexpression,1628;Enrichr Queries,1239;GTEx Coexpression,1033
gene_set_query	1581	FEZF2	1301	ARCHS4 Coexpression,1326;Enrichr Queries,1300;GTEx Coexpression,1278
gene_set_query	1582	TSHZ3	1302	ARCHS4 Coexpression,1184;Enrichr Queries,1282;GTEx Coexpression,1441
gene_set_query	1583	ZNF69	1303	ARCHS4 Coexpression,1494;Enrichr Queries,1382;GTEx Coexpression,1032
gene_set_query	1584	KCNIP3	1304	ARCHS4 Coexpression,1330;GTEx Coexpression,1277
gene_set_query	1585	ZNF880	1305	ARCHS4 Coexpression,1023;GTEx Coexpression,1586
gene_set_query	1586	TCF23	1310	ARCHS4 Coexpression,1477;Enrichr Queries,857;GTEx Coexpression,1596
gene_set_query	1587	ZNF268	1310	ARCHS4 Coexpression,1153;Enrichr Queries,1216;GTEx Coexpression,1562
gene_set_query	1588	ZNF624	1317	ARCHS4 Coexpression,1501;Enrichr Queries,1149;GTEx Coexpression,1301
gene_set_query	1589	FOXC2	1318	ARCHS4 Coexpression,1392;Enrichr Queries,996;GTEx Coexpression,1565
gene_set_query	1590	SOX8	1319	ARCHS4 Coexpression,1599;Enrichr Queries,774;GTEx Coexpression,1584
gene_set_query	1591	NR2E1	1319	ARCHS4 Coexpression,1331;Enrichr Queries,1278;GTEx Coexpression,1349
gene_set_query	1592	TBX18	1322	ARCHS4 Coexpression,1451;Enrichr Queries,1175;GTEx Coexpression,1339
gene_set_query	1593	HOXD8	1323	ARCHS4 Coexpression,1432;Enrichr Queries,1118;GTEx Coexpression,1420
gene_set_query	1594	GSX2	1324	ARCHS4 Coexpression,1121;Enrichr Queries,1371;GTEx Coexpression,1479
gene_set_query	1595	ZNF816	1329	ARCHS4 Coexpression,1606;GTEx Coexpression,1052
gene_set_query	1596	MKX	1331	ARCHS4 Coexpression,1523;Enrichr Queries,874;GTEx Coexpression,1597
gene_set_query	1597	OSR1	1332	ARCHS4 Coexpression,1583;GTEx Coexpression,1081
gene_set_query	1598	MEOX1	1338	ARCHS4 Coexpression,1627;Enrichr Queries,1288;GTEx Coexpression,1100
gene_set_query	1599	DPRX	1348	ARCHS4 Coexpression,1383;Enrichr Queries,1141;GTEx Coexpression,1520
gene_set_query	1600	SKI	1355	ARCHS4 Coexpression,1462;GTEx Coexpression,1247
gene_set_query	1601	FLYWCH1	1357	ARCHS4 Coexpression,1579;GTEx Coexpression,1134
gene_set_query	1602	TGIF2LY	1359	ARCHS4 Coexpression,1283;Enrichr Queries,1403;GTEx Coexpression,1390
gene_set_query	1603	TOPORS	1360	ARCHS4 Coexpression,1405;GTEx Coexpression,1314
gene_set_query	1604	ZSCAN9	1366	ARCHS4 Coexpression,1476;GTEx Coexpression,1256
gene_set_query	1605	CENPB	1372	ARCHS4 Coexpression,1468;Enrichr Queries,1133;GTEx Coexpression,1514
gene_set_query	1606	MSANTD1	1372	ARCHS4 Coexpression,1621;GTEx Coexpression,1123
gene_set_query	1607	ZNF322	1376	ARCHS4 Coexpression,1460;GTEx Coexpression,1292
gene_set_query	1608	ZNF616	1377	ARCHS4 Coexpression,1566;Enrichr Queries,1158;GTEx Coexpression,1407
gene_set_query	1609	ZNF518A	1383	ARCHS4 Coexpression,1570;Enrichr Queries,988;GTEx Coexpression,1591
gene_set_query	1610	AEBP1	1384	ARCHS4 Coexpression,1301;GTEx Coexpression,1467
gene_set_query	1611	PRRX1	1385	ARCHS4 Coexpression,1380;Enrichr Queries,1182;GTEx Coexpression,1593
gene_set_query	1612	PRRX2	1388	ARCHS4 Coexpression,1565;Enrichr Queries,1011;GTEx Coexpression,1588
gene_set_query	1613	TIGD4	1390	ARCHS4 Coexpression,1362;Enrichr Queries,1211;GTEx Coexpression,1598
gene_set_query	1614	HMX1	1396	ARCHS4 Coexpression,1241;Enrichr Queries,1394;GTEx Coexpression,1552
gene_set_query	1615	GLIS1	1399	ARCHS4 Coexpression,1568;Enrichr Queries,1248;GTEx Coexpression,1380
gene_set_query	1616	OLIG1	1400	ARCHS4 Coexpression,1626;Enrichr Queries,1201;GTEx Coexpression,1372
gene_set_query	1617	GLI4	1415	ARCHS4 Coexpression,1257;GTEx Coexpression,1573
gene_set_query	1618	ZNF853	1432	ARCHS4 Coexpression,1361;GTEx Coexpression,1503
gene_set_query	1619	ZBTB8A	1436	ARCHS4 Coexpression,1535;GTEx Coexpression,1336
gene_set_query	1620	ZNF488	1437	ARCHS4 Coexpression,1548;Enrichr Queries,1326
gene_set_query	1621	FOXS1	1448	ARCHS4 Coexpression,1540;Enrichr Queries,1295;GTEx Coexpression,1510
gene_set_query	1622	NKX62	1467	ARCHS4 Coexpression,1562;GTEx Coexpression,1371
gene_set_query	1623	TWIST2	1493	ARCHS4 Coexpression,1403;GTEx Coexpression,1583
gene_set_query	1624	ZBED6	1493	ARCHS4 Coexpression,1493
gene_set_query	1625	MSANTD3	1501	ARCHS4 Coexpression,1552;GTEx Coexpression,1450
gene_set_query	1626	MYPOP	1514	ARCHS4 Coexpression,1529;GTEx Coexpression,1499
gene_set_query	1627	NACC2	1515	ARCHS4 Coexpression,1511;GTEx Coexpression,1518
gene_set_query	1628	ZNF311	1518	ARCHS4 Coexpression,1607;Enrichr Queries,1404;GTEx Coexpression,1544
gene_set_query	1629	CC2D1A	1523	ARCHS4 Coexpression,1488;GTEx Coexpression,1558
gene_set_query	1630	ZNF469	1523	ARCHS4 Coexpression,1522;GTEx Coexpression,1524
gene_set_query	1631	L3MBTL3	1531	ARCHS4 Coexpression,1604;GTEx Coexpression,1457
gene_set_query	1632	ZNF883	1547	ARCHS4 Coexpression,1518;GTEx Coexpression,1575
