# Supplementary material for: Decoding the mitochondrial connection: development and validation of biomarkers for classifying and treating systemic lupus erythematosus through bioinformatics and machine learning
Source: BMC Rheumatol. 2023 Dec 4;7:44. doi: 10.1186/s41927-023-00369-0 (PMC10694981; doi:10.1186/s41927-023-00369-0)
Supplement: Supplementary file 5 — Supplementary Data S5: miRNA-mRNA Interaction Data Based on Hub Genes. [file 41927_2023_369_MOESM5_ESM.xls]

id	logFC	AveExpr	t	P.Value	adj.P.Val	B
CAPRIN2	-1.27812710851358	7.31580537335769	-15.6877083314775	1.46204708841833e-38	2.11309665689101e-34	76.8169680079464
NEMF	-0.596962646291056	8.69684494408593	-15.5452745801527	4.40516217868183e-38	3.18339044842443e-34	75.7327732416308
TNFAIP6	1.9048997098104	9.01439602420138	13.8845185106456	1.67128814130585e-32	8.05170916876447e-29	63.0990978749618
PURA	-0.665417362494953	10.3568908977022	-13.5825450184032	1.70998879759305e-31	6.17861702290307e-28	60.8113030070792
ZNF91	-0.882756738186107	7.6013582197718	-13.4173182179097	6.08864625638108e-31	1.75998408686952e-27	59.5618813753206
IFITM3	0.756503331783268	13.0377961840558	13.3126323204881	1.35993753944808e-30	3.27586287627384e-27	58.7712489143399
TRPM7	-1.46415061106781	7.01252133500925	-13.19918248578	3.24574205804188e-30	6.70152999498275e-27	57.9153668834711
FOS	1.59103635032391	10.6282672575347	13.048779878713	1.02669310986942e-29	1.85484943961785e-26	56.7823317404661
ZBTB44	-0.849170903507837	7.65128096362737	-12.9178611375204	2.79290762818337e-29	4.46788750380765e-26	55.797701824271
LOC100131541	-1.26997944592118	8.39513554507936	-12.904568755698	3.09132187352636e-29	4.46788750380765e-26	55.6978201956508
SESN3	-1.22456239318801	6.06544454836021	-12.8826459600026	3.65460552618599e-29	4.80181942454237e-26	55.533124977843
EIF4B	-0.77546435480345	11.199124479026	-12.790697062752	7.37084166552581e-29	8.69147236083269e-26	54.8428721845697
DUSP1	1.06626302996841	12.5525740989881	12.7829776340845	7.81769464407563e-29	8.69147236083269e-26	54.7849616573599
RUNX1-IT1	-0.95397800645384	8.2058096870348	-12.7610631658231	9.23911134905137e-29	9.53806259484567e-26	54.6205943478109
PLSCR1	1.28764642734753	10.4989079830214	12.7278060055205	1.19039668331944e-28	1.14698688426772e-25	54.3712472485783
LINC00936	1.14537058105406	8.6746307732927	12.6622644424611	1.96085211486198e-28	1.66707033035883e-25	53.8801882766633
IFI6	2.01966692504	9.52629372224163	12.5669866038684	4.04735760667349e-28	3.0787610257501e-25	53.1671706298472
OASL	1.77552019950338	9.81195870219073	12.3473988365136	2.14174287747561e-27	1.54773049040775e-24	51.5278764874607
EPSTI1	1.77568503648067	10.7547854596393	12.2296126003959	5.22185902777452e-27	3.59388231087739e-24	50.6510224518977
HERC5	1.91726108891581	10.4620042298138	12.0720676163217	1.71503931021702e-26	1.07771578915507e-23	49.4810704377266
CARD16	0.623914396734426	11.5615342620861	12.0562694100917	1.93187702590793e-26	1.16339244397697e-23	49.3639403273483
IFIT3	2.06094888435985	11.0715089223736	12.050366571188	2.01973647398877e-26	1.16765005034239e-23	49.3201849473577
IFI44L	2.7292503319822	10.793491506807	12.0175391295639	2.58626370302077e-26	1.43766420383689e-23	49.076939199326
A2M-AS1	-1.39699127626448	6.22746033058532	-12.008507030865	2.76824681643727e-26	1.48183226807288e-23	49.0100401011613
ST13	-0.651270321379149	11.3058206897535	-11.9398646590749	4.6395211818358e-26	2.3948214157526e-23	48.5020081761719
TOR1A	0.708701076418663	7.22434859523772	11.8994196707615	6.28741920618928e-26	3.13351964782944e-23	48.2029965385136
FGFR1OP2	-0.747227966075116	5.8611353556469	-11.886728713934	6.91622994187169e-26	3.33200904499572e-23	48.1092225768509
PARP9	1.00867885450231	11.1757140165418	11.841434594762	9.71691348809832e-26	4.19044591442953e-23	47.7747432596116
SLC5A3	-0.63396440688606	8.22992340173002	-11.8395156226498	9.85782613233267e-26	4.19044591442953e-23	47.7605793784082
N4BP2L2	-0.995000100531685	7.43182516718382	-11.833533631006	1.03103024140389e-25	4.20119547035669e-23	47.7164301241701
LOC283588	-0.891858655441681	7.25210709802086	-11.8315550521513	1.04644735994493e-25	4.20119547035669e-23	47.7018287217737
TXN	0.596925650111931	10.9358489495604	11.7219317998135	2.37923966682278e-25	9.29382456880801e-23	46.8938014768159
SCO2	1.07135871095938	10.0581783508926	11.5193074802838	1.08028172834268e-24	3.96758069403034e-22	45.4054563459891
CEACAM1	1.69660365902759	8.12081977613796	11.5140910481941	1.12308728143101e-24	3.96758069403034e-22	45.3672323065049
EIF2AK2	1.023841763708	10.7984209254864	11.460453329686	1.67426692464056e-24	5.16191604485361e-22	44.9744731770694
NFIL3	1.06949659558316	10.3034827084907	11.458187511476	1.70272785595729e-24	5.16191604485361e-22	44.9578930794564
MX1	1.81325894943456	11.3586258278128	11.4572747384225	1.7143289984984e-24	5.16191604485361e-22	44.951214132458
IRF7	1.29071055370403	9.95871787607952	11.4265188621123	2.15486732760722e-24	6.35597907875656e-22	44.726254358993
CCR1	0.857805983478181	10.8383760882607	11.3414518565197	4.05282198919104e-24	1.17150872419556e-21	44.1049379461159
ISG15	2.01356663923035	11.661144182121	11.3293926070208	4.43201551772819e-24	1.23377268179382e-21	44.0169670111447
DDIT3	0.943069171793069	8.54900258077025	11.2791597343117	6.4309941043009e-24	1.75371995829172e-21	43.6508170012495
IFI44	2.0692679267871	10.2719847963601	11.270188102527	6.87277294151152e-24	1.83948495043826e-21	43.5854725287239
CSRNP1	0.97410087760056	8.42077640294833	11.1671064230238	1.47290382534247e-23	3.80140696208478e-21	42.8357941286713
ATP5S	-0.672041724728266	7.89904567219567	-11.0694040314672	3.02764751480599e-23	7.5445844019812e-21	42.1271716293981
SCAF11	-0.699170812226242	8.48872932926287	-10.9985658100963	5.09881220698034e-23	1.18859891657237e-20	41.6146043472192
G0S2	1.91759490287466	7.58509977351982	10.9781013404531	5.92624515376952e-23	1.35955589218144e-20	41.4667224334979
CMPK2	1.88490627374654	10.8536489261028	10.9549221093308	7.02600234851633e-23	1.58666893661104e-20	41.2993291111468
CDC27	-0.824092652880273	8.82357983613769	-10.9466744234496	7.46452105176767e-23	1.65976496555689e-20	41.2397942089281
FAM210B	-1.33820996242408	9.92706369072932	-10.9273829466861	8.59961320459652e-23	1.85507775591095e-20	41.100597457736
IFI35	0.989612911477082	10.3663107065796	10.8923361573056	1.1119268257e-22	2.36333506056501e-20	40.8479224745502
GADD45B	0.742484319725428	10.2575745683448	10.8870676026512	1.15569352876164e-22	2.42075921321623e-20	40.8099608948228
SPOCK2	-0.665373974188915	9.05988268780056	-10.8815917767111	1.20300110397663e-22	2.4838075848019e-20	40.7705122180123
RSAD2	2.24550976308315	10.5762032897578	10.8796580253039	1.22016424632211e-22	2.4838075848019e-20	40.756582731191
IL1RN	0.864219755885033	10.8731078025192	10.8537585869442	1.47497316663759e-22	2.88078205100177e-20	40.5700982994218
ZFP36	0.707128714122392	11.642870679939	10.797323561228	2.22864153289762e-22	4.18318910064537e-20	40.1642566333749
USP18	2.30964712842407	8.14990279761365	10.7829699212831	2.4750478474616e-22	4.53696005165864e-20	40.061147613529
MXD1	1.19689875036149	9.46387668302104	10.7628391923809	2.8669753957016e-22	5.11560436963891e-20	39.9166165575397
OAS3	1.78738388881943	10.3376960744974	10.7526675397704	3.08792192717974e-22	5.40473816472627e-20	39.8436225078766
RAPGEF6	-0.617255958458538	10.4307953140231	-10.7431970843747	3.30884902539799e-22	5.6703710206594e-20	39.7756813656877
AHNAK	-0.621772752199776	12.1611580843506	-10.7421254097651	3.33482001491766e-22	5.6703710206594e-20	39.7679944369505
ZDHHC12	0.646853218721636	7.82127796033036	10.7081259085774	4.27303710330475e-22	7.09864428207626e-20	39.5242574022965
EML4	-0.648760245960688	6.80946820601497	-10.7061624906878	4.33461612211397e-22	7.11911441055832e-20	39.5101900105541
TRIB1	1.0481387635227	9.92874136648431	10.6747796292992	5.44780907277631e-22	8.55838962269957e-20	39.2854597385881
TAP1	0.733172482854807	11.2260020969874	10.6663911619018	5.79081899531732e-22	8.99943085369045e-20	39.2254289760946
SPTLC2	0.922611581243665	9.56776152966012	10.6375177806935	7.144345962404e-22	1.09848119355984e-19	39.0189258490734
SAMD9L	1.0464083082487	10.9606486024394	10.6113074091573	8.64368445998693e-22	1.28306728502955e-19	38.8316370965688
LAMP3	1.91975056131165	7.47309185664374	10.6095894217655	8.75224626755081e-22	1.28306728502955e-19	38.8193666816251
ZNF438	0.790873839233228	7.27870664992477	10.6090166686501	8.78874013823607e-22	1.28306728502955e-19	38.815276050259
ALS2CR12	-1.2475584252267	5.80899045788656	-10.5739730478019	1.13352038917021e-21	1.62205645392842e-19	38.5651401993126
KPTN	0.678279539039071	7.35979871513681	10.5671369215203	1.19116248096859e-21	1.67715786807541e-19	38.5163789691791
MAPK3	0.628437550706471	9.2269409552282	10.5666665104214	1.19523462541872e-21	1.67715786807541e-19	38.5130239953625
DHRS9	1.19801552612061	9.14132942219818	10.5019087350749	1.91105112692542e-21	2.58134784462178e-19	38.0516781207961
PLAUR	0.71674260491694	9.99654020368267	10.4615823860471	2.55843670600419e-21	3.39239318457601e-19	37.764899861283
IFIT1	2.11858587342455	10.652650626318	10.457777790038	2.62978098524191e-21	3.45529314360921e-19	37.7378642953698
BATF2	1.53542475286508	7.80397140493321	10.4513124073964	2.75559106621584e-21	3.58797816937095e-19	37.6919292825145
PSENEN	0.606162044675631	8.05700608881697	10.4451601545669	2.88086498249982e-21	3.69683172687153e-19	37.6482285583679
PRO0471	-1.13909973030858	3.71655265469028	-10.4447053414695	2.8903479217912e-21	3.69683172687153e-19	37.6449982980279
KLF12	-0.822489441475388	6.96880774420802	-10.4263215514126	3.3008108117763e-21	4.14840162283503e-19	37.5144723163669
GVINP1	-0.769377059345718	8.77749808110475	-10.3896680545704	4.30027042258574e-21	5.31212037757536e-19	37.2544814668081
MX2	0.838027780104863	11.0565972982358	10.3867528016574	4.39163466468669e-21	5.37900811938277e-19	37.2338174136723
TXK	-0.797554656935976	8.38311393008098	-10.3719782445938	4.88523311430158e-21	5.93330035302528e-19	37.1291244894842
DDX58	1.20909323079264	10.0427252375925	10.3648079343786	5.14430814315128e-21	6.19589046608046e-19	37.0783353192983
TDRD7	0.71209560582329	9.90542370387694	10.3350910544023	6.37199332609198e-21	7.61110905305846e-19	36.8679818970165
RIOK3	-1.0852809714737	9.96240043346811	-10.3225048592233	6.97610822375242e-21	8.13110420628175e-19	36.7789572771756
SIGLEC1	2.71686686521499	8.31063824100905	10.3127259722462	7.48453611198565e-21	8.50450764838874e-19	36.7098172926614
CAPN5	-0.890923107315662	5.12645424547131	-10.3118499955034	7.53184099490597e-21	8.50450764838874e-19	36.7036250430116
TRIM69	0.730501437631199	9.92559215938541	10.3016887743648	8.10280080707981e-21	9.00844462036342e-19	36.6318101344571
CHMP5	0.689206231906791	10.807645947916	10.2900253215069	8.8114348873246e-21	9.72150140660324e-19	36.5494109240724
FCGR1B	1.00666119340134	9.94091183068587	10.2258925196857	1.39632948715272e-20	1.49490000576432e-18	36.0969609650923
TNRC6C	-0.585250652979988	6.4786521853713	-10.2201615747081	1.45489705570914e-20	1.54614905486502e-18	36.0565821717067
LYRM7	-0.600101696223525	8.91816854334512	-10.2080140448033	1.58724342952479e-20	1.65243212210736e-18	35.9710223823873
FEZ1	-1.04757427014029	5.31404163045641	-10.207841521311	1.58920684268264e-20	1.65243212210736e-18	35.969807512971
KIAA0754	-1.00202135757613	6.64993704857602	-10.1961830986019	1.72764008808893e-20	1.77089235412406e-18	35.8877299352149
BDP1	-0.599462626936694	7.5801804894154	-10.1555990492911	2.30994288430542e-20	2.31844475742126e-18	35.6022923976622
TRIM25	0.670049474709612	8.13566903381733	10.1038575236313	3.34313984251519e-20	3.26475676647784e-18	35.2390234086259
IFI27	3.2720152504156	8.31800647577277	10.066598487252	4.3608915836124e-20	4.23006483610403e-18	34.9778845475646
ADM	1.10958875871757	9.48446771191019	10.051200724769	4.86661039979616e-20	4.65808742438767e-18	34.8700769533251
ZNF408	0.837408865206606	7.5390144157988	9.98054908302297	8.04468882780726e-20	7.54999270313625e-18	34.3762527716146
KDM4C	-0.731862507800436	6.30239620807311	-9.95275954156722	9.79945985502699e-20	9.06815909093119e-18	34.1823997165996
TNFSF13B	0.704754660265015	11.4555913241351	9.91391099119321	1.29074159743692e-19	1.16594301923473e-17	33.9117693596103
PDE7A	-0.681516021562885	9.45452070989434	-9.90591407859439	1.36597722329946e-19	1.22624029865509e-17	33.856114086489
LOC441155 /// ZC3H11A	-0.6370541911486	10.0803245719509	-9.88022468277347	1.6384333673801e-19	1.435168330833e-17	33.6774508170198
CARD6	0.660185952494976	9.54174776421467	9.87799071476554	1.66453734165161e-19	1.44925049390908e-17	33.6619231376024
JDP2	0.787615954495842	7.73737763985421	9.8704951303655	1.75518213286087e-19	1.51902080037355e-17	33.6098340122447
JUNB	0.689878243211727	11.3800679402952	9.85726777297962	1.92727407844235e-19	1.65802930093615e-17	33.5179528042865
SAMD9	0.893444155690185	9.77588370717843	9.85100503429423	2.01450697352463e-19	1.71268642872656e-17	33.4744676889496
PKI55	-0.713869776089477	6.67312583001562	-9.84518693077741	2.0990594571214e-19	1.77413487332021e-17	33.434080129062
ANXA3	1.66869318196327	9.36047825352718	9.81049862533377	2.68161363207389e-19	2.21470638996365e-17	33.1934898099554
LY6E	1.63420895683499	10.7120132069547	9.80645227019168	2.75927161633662e-19	2.25309337123803e-17	33.1654482291006
CLEC4E	1.02592723425308	8.75682307640154	9.7855763548946	3.19688073187644e-19	2.58125794512906e-17	33.0208532395463
ZNF551	-0.744039294779512	6.04750683647713	-9.72832875864795	4.7836635130557e-19	3.737204797524e-17	32.6249987863924
MAP2K6	0.807880063624673	8.83432499710159	9.7042585100238	5.6653842073933e-19	4.30956831312923e-17	32.4588521745436
SOCS3	1.05303583342264	7.43544149195149	9.69398846192771	6.08910411701991e-19	4.55988714006678e-17	32.3880157969316
NMT2	-0.779214729579609	8.02588836149526	-9.68320912576757	6.56774096639629e-19	4.86787488140131e-17	32.3137011342135
NAA15	-0.589175216040534	7.03382424265073	-9.66871669839807	7.27067462061636e-19	5.30722526726102e-17	32.2138435633222
ICAM1	0.657019625745724	8.26328029858823	9.65034436911312	8.27019943394086e-19	5.97645962093736e-17	32.0873445416826
SYNE2	-0.627998114021593	7.32991178994057	-9.61885509136847	1.03108196508365e-18	7.30501354968336e-17	31.870772834423
KLRB1	-0.969153401306356	10.6792263312092	-9.58789205917512	1.28038788902962e-18	8.89684911545437e-17	31.658119881933
XRCC4	0.725405311876027	7.83943129284985	9.58533230835436	1.30349967565851e-18	9.01410565181458e-17	31.6405529696771
MSRB2	0.702398615888537	8.77178048892658	9.50131663827883	2.34221129610422e-18	1.56722128993492e-16	31.0651188906071
CYSTM1	0.855036467158165	10.3185337345032	9.47032498942604	2.90582307170469e-18	1.91771054134008e-16	30.8534192182517
LGALS3BP	1.28970159015058	8.68423910416996	9.44499093969132	3.46512870889101e-18	2.26613145835302e-16	30.6805951341327
IFIT2	1.57765508438117	9.90117243726677	9.44274695355162	3.51954676439176e-18	2.29135177413307e-16	30.6652970794584
IFITM1	0.612895598540177	12.9382667524788	9.43372414293226	3.74705881925963e-18	2.41768933548033e-16	30.6038018240573
ALDH5A1	-1.08456663218926	7.98371938163441	-9.43187011760846	3.79558740728162e-18	2.43811665766406e-16	30.5911689248552
XAF1	1.24314780415733	11.1592401229557	9.43036355560909	3.83548061883465e-18	2.4528407692043e-16	30.580904382077
PIP4K2A	-0.892629906204618	9.71399080771366	-9.42555915656506	3.96550224789776e-18	2.5248195589809e-16	30.5481758651032
HSP90AB1	-0.759193276430365	10.4480066673605	-9.41902698219313	4.14933246816387e-18	2.6272884808688e-16	30.5036894415368
TBC1D32	-0.6994040953069	4.92539439824117	-9.41855989448752	4.16279708101401e-18	2.6272884808688e-16	30.5005089407453
OAS1	1.52715302378579	10.4865011953695	9.39299740035127	4.96981954284234e-18	3.12299138490002e-16	30.3265569995755
IGIP	-0.704577382233069	8.58821931279446	-9.38844648374228	5.12898551075047e-18	3.20905747129336e-16	30.2956105814246
TIMP2	0.681242268338373	9.52231044067922	9.37001192155445	5.82719743223783e-18	3.61461306816023e-16	30.1703244106413
KLHDC1	-0.765250524540114	6.65648206818784	-9.35660781274926	6.39341016116476e-18	3.93208327911976e-16	30.0792968461055
NTNG2	0.905322896598808	8.97038952457421	9.34803388357317	6.78390467571912e-18	4.1370368893742e-16	30.0211022745278
LY96	0.647044042547169	11.6086876302392	9.31276686208066	8.65516597702938e-18	5.23402150066969e-16	29.7819881427889
HELZ2	0.939018211549853	7.87670496917445	9.29907334551974	9.51274860617392e-18	5.68131221508395e-16	29.6892565209514
YPEL2	-0.651129959540835	7.65802348581909	-9.28930740843631	1.01754072334644e-17	6.0272606862812e-16	29.6231606272474
C14orf64	-0.684343779180075	6.85841378504112	-9.28818217614005	1.0254644776822e-17	6.04940330446564e-16	29.615547110149
SUN1	-0.607763271729853	7.89889949180516	-9.27355215879049	1.13423930760425e-17	6.55726428512171e-16	29.5165966738487
LINC00487	1.91264070117567	5.98220508439511	9.27277410384274	1.14033474909526e-17	6.56623829827642e-16	29.5113363032823
PRSS35	-0.907327572178725	3.60578845127819	-9.26894839366044	1.17078259374273e-17	6.70217257531517e-16	29.4854739399616
FBXO6	0.930439157945525	8.72711815072644	9.25991863195583	1.24588718314134e-17	7.06149312076146e-16	29.4244510421665
CEACAM3	0.802767328661674	8.34178554318901	9.22993603638491	1.53127579192921e-17	8.5449918999046e-16	29.222027804643
LOC100190986	-0.771190567915838	8.32412435062733	-9.20581107569482	1.80731144233633e-17	1.00080736689989e-15	29.059374064218
YES1	-0.837662702185077	6.43279594042023	-9.18354872815488	2.10561792727225e-17	1.14839607180626e-15	28.9094554248704
RARA	0.701584831420575	6.7050209930232	9.17957198087542	2.16383156246213e-17	1.17130552705113e-15	28.8826932638726
ZNF566	-0.849963212420032	5.24675162638448	-9.14830674807953	2.68076498248581e-17	1.42445206955395e-15	28.6724794533105
SEMA4C	-0.639089075842896	6.79725636078946	-9.14284658127317	2.78286139035022e-17	1.47328555585098e-15	28.6358024705772
DDX60L	1.16132992694653	8.45572026569682	9.13930996442715	2.85104067648216e-17	1.50387193055462e-15	28.6120518797894
SLC14A1	-1.42013366466653	6.61020117190732	-9.10142845118042	3.6938647448841e-17	1.92734394071516e-15	28.3579280430181
REC8	0.642723533040316	8.247430656343	9.08849996213196	4.03477145139878e-17	2.09012730419593e-15	28.2713140277031
ETV7	1.20876516648042	7.06514881056772	9.082485866503	4.2038234767592e-17	2.16992359677145e-15	28.2310428622295
AKT3	-0.657306200836693	8.3804472500246	-9.07956413303927	4.28847023167441e-17	2.19015053916573e-15	28.2114831660031
ZCCHC2	0.88548712501785	10.2966926739426	9.06363473517359	4.78060708428404e-17	2.43289134468864e-15	28.1048961182984
CD59	0.804238858311805	9.33597827160802	9.06131499523607	4.85680416149993e-17	2.46299615951433e-15	28.0893817393262
ANKRD22	1.25717220029135	7.8218523047007	9.03804186834519	5.69121465039377e-17	2.84619810872461e-15	27.9338373940216
LGALS9	0.62063906179665	9.78159795882379	9.02856742426073	6.0703233088147e-17	3.00460215007873e-15	27.8705709175344
LINC00996	-1.1294748149216	4.99961310868096	-9.01930620408443	6.46509820922246e-17	3.17823348360178e-15	27.8087593025246
IFIH1	0.964158503413773	7.44314904652758	9.00506016213189	7.12264002816473e-17	3.48961072295135e-15	27.7137378456642
BBX	-0.654176082920131	7.81934077904015	-8.98630903199735	8.09025119764131e-17	3.91064884814414e-15	27.588778669406
ABLIM1	-0.706657002342958	11.5448599970944	-8.96714423046401	9.21398320154475e-17	4.39503957795136e-15	27.4611940304484
SPATS2L	1.35520532029184	6.34857165502137	8.96065769372536	9.62836719346114e-17	4.54767291003575e-15	27.4180417774949
SAV1	-0.734456262615373	8.4764296681268	-8.94791685837691	1.04968758676415e-16	4.9256930816566e-15	27.3333267980181
HLX	0.822693634278233	8.70324117756446	8.94365676419492	1.08042745531457e-16	5.05353333710729e-15	27.3050142347724
ZNF782	-0.748001805241779	5.41012007106004	-8.94124867011806	1.0981971299803e-16	5.12007842567913e-15	27.289012983695
RTP4	1.29562255860505	8.83818575136617	8.92564643433869	1.22056435414563e-16	5.63604364551654e-15	27.1853909371578
MYBL1	-0.997983456797607	9.50437695514741	-8.92313849506469	1.24145805880316e-16	5.69612486472447e-15	27.1687428039768
ISG20	0.703198431827543	11.7699704076655	8.91830220110508	1.28275635274065e-16	5.84847872749547e-15	27.1366451634677
CLEC4D	0.950545037848102	9.14052815107422	8.91150205079999	1.34313962737334e-16	6.10452736931664e-15	27.0915282747017
CARD11	-0.600241633717558	7.03820420897066	-8.9036144256835	1.41671915841087e-16	6.41875924655557e-15	27.0392176241258
CCDC91	-0.814487938066883	7.19961210363312	-8.87419653637263	1.72816510342721e-16	7.73287004329211e-15	26.8443208980009
SYTL2	-0.712504884433344	6.22556483469064	-8.8643568663092	1.84680379527293e-16	8.2128785394091e-15	26.7792035154964
BST2	0.617582743830575	10.1560023505525	8.86192689271999	1.87732526958998e-16	8.3230006507313e-15	26.7631278706908
ANKRD36	-0.712196917342221	7.75721665336577	-8.8580311621173	1.92730465475617e-16	8.49247993146063e-15	26.7373599990472
OAS2	1.08168162923632	10.5907306126289	8.80057398252985	2.83769127902683e-16	1.20838801456243e-14	26.357974565886
HMGB3P1	0.770634635678205	5.86266305206604	8.7882708101643	3.08228628202385e-16	1.28752264838412e-14	26.2768988945567
NPRL3	-1.13416707459373	7.54005739354262	-8.77223261900601	3.43277313421816e-16	1.41350057290185e-14	26.1712960804097
HNRNPU-AS1	-0.739362563463082	9.6504090391213	-8.74813604019259	4.03496322929212e-16	1.64274150853406e-14	26.0128167414912
MINOS1P1	-0.742804611206781	6.86100827089611	-8.74738464437363	4.05533668954289e-16	1.64447673684503e-14	26.0078784869352
LBH	-0.656701987429358	10.7587500179478	-8.73420405179004	4.42976878166062e-16	1.77350272025875e-14	25.9212892754914
NR1D2	-0.954696046180686	8.22111547900639	-8.73216571629425	4.49065686370315e-16	1.79291336052767e-14	25.9079044685721
LRIG1	-0.611055895723807	8.77065637393466	-8.72630933139233	4.67025178283015e-16	1.85437222574847e-14	25.8694571500382
PLEKHA1	-0.671052727453319	7.654933502565	-8.717815436282	4.94345583372047e-16	1.9385346303319e-14	25.8137178789237
LOC145474	-0.977764885290623	6.96777779519822	-8.70357814268869	5.4373792830543e-16	2.1182329589753e-14	25.7203510334116
TYMP	0.708028895588921	7.76306268814816	8.70060704233202	5.54646659088806e-16	2.14914427984196e-14	25.7008766765635
RRAGD	0.699718215516976	8.67325314880306	8.66256809763228	7.15049763370291e-16	2.74127698408244e-14	25.4518483805622
ZNF649	-0.909683643362536	4.63182342577169	-8.65582315238378	7.47950500639561e-16	2.85227667170015e-14	25.4077500681261
SGK223	-0.62270249571888	8.44113334847152	-8.64859297088066	7.84885916258853e-16	2.97741631172945e-14	25.3604989675693
BAG1	-0.845486853356309	9.87924653847745	-8.64297182567567	8.14845999627566e-16	3.07492669258935e-14	25.3237774219389
NCR3	-0.753239324207588	8.20582442678182	-8.6325567881782	8.73384252248638e-16	3.27870716824664e-14	25.2557711955188
TNFAIP3	0.701170357272835	9.72500640292804	8.62714885962684	9.05405022326519e-16	3.37263370816628e-14	25.2204762251565
FNDC3B /// LOC101928615	0.877504136624067	8.44988700214701	8.6188270090197	9.5696660063616e-16	3.54642007153703e-14	25.1661858705929
NRBF2	0.638675108450037	10.0505721817681	8.6102035112126	1.01346867718267e-15	3.73664867125539e-14	25.1099563097234
PAPD4	-0.739370979481235	8.75380521281367	-8.57223473729868	1.30423147752235e-15	4.73619536297251e-14	24.862729448055
LRG1	1.13482392708024	8.40905914355564	8.56689713061301	1.35124719751039e-15	4.89463051268615e-14	24.8280203182156
GALNT12	-0.697843782400639	6.62609599295964	-8.56131026813825	1.40225821368652e-15	5.06670949060283e-14	24.7917024599668
BCL2A1	0.684310578906828	11.7758199967727	8.56049186636975	1.40988921525687e-15	5.08157826137345e-14	24.786383413937
EPHB2	0.944330404646426	6.86763667724451	8.51977981624536	1.84625622236311e-15	6.50827833702781e-14	24.5221204171764
RPS24	-0.733056340372729	10.00600015162	-8.5165847549745	1.88569092762353e-15	6.63111702602015e-14	24.5014092584406
RAB20	0.762044330489339	8.01135266083884	8.49767565423675	2.13675837446257e-15	7.40589179522961e-14	24.3789199106669
MID2	-0.613260268451832	5.39106629672562	-8.48168353246213	2.37475186205939e-15	8.21107384266613e-14	24.2754386585806
AK1	-0.712924566513445	8.32716837822106	-8.47508768750728	2.4803971682753e-15	8.55589027997204e-14	24.2327886179864
TOR1B	0.587721367367383	10.0349954375149	8.46888949267082	2.58391219851053e-15	8.89173404882682e-14	24.1927259258138
CKAP4	0.799953527796845	9.44367759398108	8.46536544056861	2.64466374343687e-15	9.07917460425014e-14	24.169954788502
ZHX2	-0.634515111263516	8.17425918334638	-8.44902695687356	2.94533691206386e-15	1.00398477335045e-13	24.0644474154872
OPTN	-0.763680940345543	9.16924263986507	-8.4388365196082	3.14977060187036e-15	1.06862991804771e-13	23.998696709107
CAMK2N1	-0.74907434998635	7.29597099400909	-8.43093009401191	3.31801478985101e-15	1.12307418636339e-13	23.9477121029155
ASTN2	1.22649909099853	5.05671877996894	8.41395836070927	3.70981975173494e-15	1.23543836110196e-13	23.8383562423274
ILF3	-0.59650516696998	8.92997011895235	-8.41057109851047	3.79333721517419e-15	1.25901208959302e-13	23.8165448593712
ZNF439	-0.678871922418824	7.1849191246603	-8.41038297079422	3.79802996652984e-15	1.25901208959302e-13	23.8153335986128
LOC221272	-0.605615463811163	5.7440078427607	-8.40778555096887	3.86341221852494e-15	1.27483782635482e-13	23.7986115912272
STAT2	0.765589693743182	8.65523134588911	8.4033486892514	3.97768586151076e-15	1.30657940355489e-13	23.7700538008381
TBC1D9	-0.609266069038835	9.6353095794619	-8.39756428361295	4.13170781731716e-15	1.35409462774796e-13	23.7328347296051
PLXDC1	-0.851828588047488	5.99086089058245	-8.38287497741899	4.54990344124477e-15	1.4844188360341e-13	23.6383801189656
SIDT1	-0.610615625818735	8.21393349877083	-8.37598052680406	4.76038483035645e-15	1.53575540073977e-13	23.594078418556
ABCB1	-0.811797347723703	6.81424265479972	-8.36122258469811	5.24389663499372e-15	1.66938409836045e-13	23.4993144070686
ZNF850	-0.779351622748964	5.17779705394301	-8.34529069864482	5.82056161749361e-15	1.83678115846365e-13	23.3971137445297
SLPI	1.29486692402663	9.10888497544815	8.32601429580133	6.60278848261897e-15	2.05668323145026e-13	23.2735998986716
DNAJC21	-0.614398861418406	7.21972510676584	-8.325174687494	6.63912940883482e-15	2.06355564184709e-13	23.2682236231631
MSRB1	0.620617129618887	11.7546987264306	8.3243533580929	6.67487082302249e-15	2.07021261813614e-13	23.2629646785706
LINC01004	-0.629888130408884	6.2113442000553	-8.31936313027842	6.89616113872463e-15	2.12970549012793e-13	23.2310184862685
CD28	-0.748350032840408	8.86470087194179	-8.31184875156788	7.24316281846364e-15	2.23209876791588e-13	23.1829329922805
CEBPD	0.705355828019373	10.9394398701075	8.30574087513226	7.5379099148538e-15	2.30816550846148e-13	23.143865341401
INO80C	0.757716308557889	6.71023952764364	8.29423556324728	8.12574735362893e-15	2.46725685928569e-13	23.0703167921029
CD247	-0.719648316987925	9.97412159486749	-8.28675179613341	8.53225236358962e-15	2.58525457884614e-13	23.0225061734235
NFKBIB	0.624992143134407	7.30747303995134	8.28390723558066	8.69199095255507e-15	2.62814529785101e-13	23.0043396739544
DSERG1	-0.808262335831529	6.84854733004964	-8.27099656729752	9.4550318031843e-15	2.83161320517095e-13	22.9219299401349
CTD-2528L19.6	-0.794123338410897	5.85655315221739	-8.27086930656663	9.46287399223392e-15	2.83161320517095e-13	22.9211179763644
HINT3	0.63516547556807	8.11604259872361	8.26876988101694	9.59318040197694e-15	2.86467430474737e-13	22.9077239655927
SRSF11	-0.609553870498416	10.8119159782135	-8.26653717307021	9.73370922837279e-15	2.88024592770371e-13	22.893481681047
C5orf28	-0.619542147922529	6.691287932593	-8.26107172956385	1.00863703830892e-14	2.97506757442425e-13	22.8586269190038
RBM38	-0.812905367846394	9.8503748945181	-8.26043729206892	1.01281187194936e-14	2.98129734934504e-13	22.854581742216
TTC5	-0.685753911980755	5.48817367446675	-8.25257306923518	1.0660040002183e-14	3.11881696663058e-13	22.8044535949082
MED6	-0.713849671226648	7.40640800971775	-8.25209638108966	1.06931570411056e-14	3.12218583262826e-13	22.8014159322432
STK17B	0.617550299375909	9.95435348502029	8.24386214552428	1.12815619960599e-14	3.28734708727931e-13	22.7489590718918
FAM102A	-0.70350284264603	9.78643018344926	-8.21070237254377	1.39935359445948e-14	4.02084642161487e-13	22.5380046305838
JUN	0.8270205467203	8.6910102613114	8.20288012183112	1.47220502317982e-14	4.22178158730514e-13	22.4883099278308
CITED2	0.597201937600548	8.65334933351354	8.19902000594006	1.50952692535139e-14	4.32023616873339e-13	22.4637963138095
NFKBIA	0.712209501690374	11.9086766849399	8.19586164422357	1.54075936696119e-14	4.40090812859488e-13	22.4437439407247
TMEM140	0.811148767365948	10.4683191364717	8.19287090662265	1.5709235797203e-14	4.47201672355736e-13	22.4247597618646
SLC25A39	-1.29622602494266	9.44476470097341	-8.19278065591109	1.5718428669253e-14	4.47201672355736e-13	22.4241869410142
MBNL3	-1.17099466216867	8.84375986491974	-8.19241065217808	1.57561726868898e-14	4.47394820910841e-13	22.4218385656476
ID3	-0.892468510233184	7.44771329477126	-8.17826870707543	1.72680444382215e-14	4.85554564719096e-13	22.3321252835591
SLC2A3	0.604311374865485	10.7289560275122	8.17523965675178	1.76100866592374e-14	4.9421083977856e-13	22.312920887467
CRIPAK	-0.6572814086637	8.06457156239479	-8.1532938842334	2.02967877748957e-14	5.64133603289554e-13	22.1739015650805
PTGS2	1.29442373434334	7.12895298254578	8.14854663397137	2.09293154547006e-14	5.78377430720436e-13	22.1438567217289
LTBP3	-0.645396937319969	6.18663337927733	-8.13919834773623	2.22324740967751e-14	6.10885832929069e-13	22.0847210153751
CASP5	0.908142061019706	7.86483711009938	8.11328384955952	2.6279880854268e-14	7.16647392427802e-13	21.9209891281804
LOC151657	-0.840306642551226	6.7187404918987	-8.09297883257658	2.99535990413999e-14	8.15290709878253e-13	21.7929039017992
SMARCD3	0.609342843442381	8.58539361569583	8.08926002091138	3.06794910033257e-14	8.33478728329073e-13	21.7694650106533
GLT1D1	0.66837293629537	9.86405922617657	8.08243973654671	3.20563011555266e-14	8.68269488326998e-13	21.726493980148
LOC100507535	0.625139772628316	9.00928164281869	8.07904886830824	3.27633969729208e-14	8.81303740845983e-13	21.7051375149281
MIR4746 /// UBXN6	-0.82912708159281	8.62264069237477	-8.06719662888866	3.53583636294304e-14	9.44610775482731e-13	21.63052918845
AGAP1	-0.95120942353873	4.87658049593831	-8.05406522072104	3.84713410871633e-14	1.02210715575877e-12	21.5479410593742
NR3C2	-0.852977103608871	7.42849011390926	-8.05175571927778	3.90462189505195e-14	1.0354770687924e-12	21.5334236620538
NAPEPLD	-0.664403354992569	6.63413578837493	-8.04434086402929	4.09499811714773e-14	1.08001839027621e-12	21.4868302620145
GUK1	-0.703333407317816	10.7172696261153	-8.04383991695606	4.10818616372021e-14	1.08152303505006e-12	21.4836832940431
BCL11B	-0.69416620180335	9.64040441229801	-8.03844545078996	4.25289243452412e-14	1.10751449290409e-12	21.4498021123443
LCK	-0.6712810882852	10.283252024538	-8.03109148809508	4.45831672876283e-14	1.15270217675866e-12	21.4036346752056
ZNF540	-0.754671865045003	5.99627407382972	-8.02006768114515	4.78477666066974e-14	1.22614143752943e-12	21.3344733711941
PRRG4	0.768748137258102	8.29587097850519	8.01148004104649	5.05538326700952e-14	1.28863235199451e-12	21.2806336374272
PNPT1	0.766029411918407	8.53541380990475	8.00519067181183	5.26312168738834e-14	1.33686990769462e-12	21.2412236640471
DCAF16	-0.672425686047811	8.03428061788872	-7.99619175362697	5.57512124748973e-14	1.41363556824507e-12	21.1848660669829
ZNF254	-0.781875231447848	6.80043363192833	-7.9881513121281	5.86932655281714e-14	1.48303106062703e-12	21.1345417978567
TPGS2	-0.892498772513157	8.29240869654733	-7.98471749628392	5.9996047428323e-14	1.51330344412138e-12	21.1130587412226
RBM6	-0.822426815574552	8.85219992449619	-7.9681724765299	6.66853078097089e-14	1.66459888389244e-12	21.009622009671
ZNF204P	-0.774101381712147	5.75058697721919	-7.96388777174949	6.85346839296768e-14	1.70781342557865e-12	20.9828548190456
SUPT16H	-0.879644354459176	9.1550854602695	-7.96307832899308	6.88897123770775e-14	1.71370570221325e-12	20.977799038154
FBXO7	-0.914015150292276	10.6835920104688	-7.95723333939582	7.15079406993544e-14	1.76969908720508e-12	20.9412999911123
TBC1D22B	-0.931003996846452	6.21818573603365	-7.95446368495443	7.27827270865118e-14	1.79510026379071e-12	20.9240102616453
LILRA4	-0.719046965121364	7.45753893304061	-7.92813925310631	8.60782609351797e-14	2.10150186705431e-12	20.759851630072
NRCAM	-0.980026305687653	4.47358243581756	-7.9176143313384	9.20425770066374e-14	2.23954775332817e-12	20.6943063515983
AAK1	-0.66259352593196	7.55836870136401	-7.91621607632757	9.28650980369797e-14	2.255763465426e-12	20.6856023312039
C1orf109	-0.61257377231758	6.26645034500772	-7.91129164118061	9.58201930839491e-14	2.30814875107053e-12	20.6549552190891
CRNDE	1.3370950865927	5.04018106602108	7.91088137458935	9.60705452309435e-14	2.31032876908956e-12	20.6524024323413
HAGH	-0.667005064544419	9.24002164379004	-7.90630538907667	9.89071210952032e-14	2.36281755568425e-12	20.6239346430989
BRCA1	0.604677860105337	6.37804399889543	7.90461334356752	9.99768351803432e-14	2.37658749812747e-12	20.6134106292025
SULT1B1	0.687327113944752	8.71200832140154	7.89644700217647	1.05302642382839e-13	2.49089867489227e-12	20.56263680725
MICU3	-0.86143581014507	4.0150672109261	-7.8942774771169	1.06764087317403e-13	2.51722896247703e-12	20.5491530120594
DDX60	0.966554321023791	10.6068586007237	7.87320603005013	1.22043795102512e-13	2.87279962641142e-12	20.4183040855968
UBE2C	0.619097483360153	7.129266649368	7.86118294373639	1.31711175717573e-13	3.08029388777684e-12	20.3437346722441
ARHGAP32	-0.828641397027663	5.82429973135952	-7.84660721241298	1.44451040225437e-13	3.34575462240102e-12	20.2534224583227
EPB41	-0.966189444776163	9.72435819906869	-7.82538739963728	1.6520464737695e-13	3.79000439450645e-12	20.1221183351252
MCHR2-AS1	0.621884528769273	4.30661767282947	7.80649689624853	1.86144218229181e-13	4.22345743495503e-12	20.0054029953418
PDZK1IP1	-1.44039540696327	8.20034105040667	-7.80593506682216	1.86805598805562e-13	4.23182025005767e-12	20.0019342589873
APOBEC3A /// APOBEC3A_B	0.784060097433219	10.9311382502043	7.80554376001702	1.87267613615333e-13	4.23564760498029e-12	19.9995184164569
CD38	1.06540993653309	7.7159619928889	7.80251892888707	1.90877345392321e-13	4.30382257871328e-12	19.9808461744444
ZNF682	-0.721252877473425	5.20625313618608	-7.79460760005103	2.00646914455401e-13	4.49604628623863e-12	19.932029782965
HSF5	-0.726629171002932	5.43236622982413	-7.79203119194153	2.03933943031822e-13	4.54153663888895e-12	19.916138501513
ANP32A-IT1	-0.682819879982753	6.99789077817509	-7.78317723153485	2.15641006076627e-13	4.77283225241269e-12	19.8615508900667
LAP3	0.71914408461363	11.5536783734523	7.78004857314384	2.19934718164473e-13	4.85300226203226e-12	19.8422704220731
ZBP1	0.909537356902964	9.03188672524975	7.77073726327548	2.33219725132622e-13	5.11490847851561e-12	19.7849162239863
MT2A	0.748524350198474	10.7162997899485	7.76131738772	2.47466388031361e-13	5.41913894881403e-12	19.7269346083787
BIK	1.10219371820454	6.38462587851839	7.75736934068237	2.53690188303027e-13	5.53864696607802e-12	19.7026457962174
ZFP28	-0.616129475092162	5.95973454879004	-7.75243725536166	2.61682992030927e-13	5.6959401864804e-12	19.6723133547083
PPIP5K1	-0.732179833050355	5.33126693863653	-7.73708409214575	2.88191436131632e-13	6.21676242747833e-12	19.5779642569684
CCDC122	-0.79309139466101	4.09882557207232	-7.73057623796315	3.00213117331371e-13	6.43765606051975e-12	19.538005340887
MIR6787 /// SLC16A3	0.590296107665909	7.64893311231507	7.73002480178121	3.01254250225457e-13	6.4504113755682e-12	19.5346203822439
GYPC	-1.07730395639159	10.2810905203507	-7.72444527527888	3.11991396526526e-13	6.65075465191429e-12	19.5003788607056
LINC01355	-0.737881358706312	5.57547613865987	-7.72384621273319	3.13166467584888e-13	6.66597195287834e-12	19.4967032914185
VDR	0.600348137984066	6.83141044982817	7.72294461260099	3.14943220752963e-13	6.69393289638613e-12	19.4911718117936
8-Mar	-0.61149034602866	10.6160772072833	-7.7112971808583	3.38812007362176e-13	7.15913734269815e-12	19.4197472756337
HERC6	0.747705878784838	6.1207426751106	7.70967256735656	3.42280316409925e-13	7.2218648366024e-12	19.40978990212
UHRF1	0.862843568425506	6.75114894107782	7.70377264691909	3.55173401796244e-13	7.47208322585315e-12	19.37363938329
ID4	0.819035867402565	5.24165796857979	7.7024194342371	3.5819757896176e-13	7.51383107218333e-12	19.3653501849499
IL1B	1.07390230477235	9.81024896485834	7.68973319113006	3.87815437028944e-13	8.07650794146877e-12	19.2876820043263
NDC80	0.591938187938342	7.75506345712223	7.68307802145222	4.04307688999734e-13	8.3957744671166e-12	19.2469680808817
DMTN	-1.11871761671692	8.62454701171466	-7.67559068671827	4.23691551882862e-13	8.78567288287375e-12	19.2011884877349
POLK	-0.671694529382113	5.61077570017039	-7.67385838526387	4.28305478606676e-13	8.85593574006049e-12	19.1906005343882
FGF13	1.10013016599793	6.15252929596784	7.66250212239543	4.59806323016364e-13	9.47449776815009e-12	19.12122570188
SEMA4A	0.607942997843786	9.97110483884893	7.65958852606256	4.6825058729512e-13	9.61310474172779e-12	19.1034366239931
PIGT	0.621909179431919	7.41653341782731	7.64928121261538	4.99371794295594e-13	1.02085156194543e-11	19.0405375242659
UBXN2A	-0.589808311414577	7.77341922940157	-7.64771620364154	5.04272456262956e-13	1.0294138150238e-11	19.0309917020671
FAIM3	-0.633104960518271	11.3385367877526	-7.64589517271645	5.10034658480408e-13	1.03970816911387e-11	19.0198857440884
IFIT5	0.855577306461146	10.1669573290806	7.63654962601978	5.40645588532977e-13	1.09133389540044e-11	18.9629149098022
CIITA	-0.607742538775726	8.87524409896689	-7.61491703450759	6.18639275132496e-13	1.23839244369667e-11	18.8312028781259
BCL11A	-0.675856288990946	9.19400730102036	-7.6054168172133	6.56310177539034e-13	1.31017278949885e-11	18.7734312265225
STRBP	-0.697437074322504	8.00713603667983	-7.58847650027635	7.29188179251352e-13	1.44171775030366e-11	18.6705239842424
FPR2	0.700675434831	9.78391435794384	7.5820392885251	7.58929517910404e-13	1.49438805481731e-11	18.631456356118
SPC25	0.987662536517758	4.92597800565247	7.57853287180621	7.7563075952693e-13	1.5231238270982e-11	18.6101842723248
SPATA5	-0.624292466475393	5.55759154249551	-7.56111386012381	8.64132791491248e-13	1.68319558428882e-11	18.5045984417836
TRAK2	-0.640617365446934	9.36042311634713	-7.5573687398518	8.84425719188348e-13	1.72040443060958e-11	18.4819165915158
LPAR5	-0.593673819169533	8.53435648040452	-7.55573288909812	8.93436585847923e-13	1.73326697654497e-11	18.472011413665
MTFR2	0.693181890375852	6.3175190748797	7.54856602677201	9.33994937519462e-13	1.80613763273147e-11	18.4286310148408
GALNT14	1.06606496773222	6.43072909892398	7.54469470904669	9.56654202569714e-13	1.84108164976566e-11	18.4052087006357
RNASE2	0.745609209281813	10.802103967997	7.53130866315218	1.03926855660418e-12	1.9842204027213e-11	18.3242767240595
TTC25	-0.820437436898153	5.50749921019768	-7.53058668301366	1.04391931556438e-12	1.99047043111504e-11	18.319914129804
YOD1	-0.958373868252773	6.13443992562096	-7.51439160155688	1.15381540621439e-12	2.18559555255788e-11	18.2221219204869
ANKRD20A12P	0.944176360682523	5.82106130714073	7.49926263078831	1.26676127170568e-12	2.37464340596138e-11	18.1308838214526
WNK1	-0.629310475376088	6.42792240796449	-7.4970226379775	1.2843866708903e-12	2.40145414675e-11	18.1173847102982
KLHDC7B	0.782512585673423	6.78691126930821	7.48871171063231	1.35192269139668e-12	2.51781528902025e-11	18.0673213092665
SAPCD2	0.630877392901954	6.5922780440897	7.48851185351359	1.35358920609475e-12	2.51781528902025e-11	18.0661178291168
CYP2E1	-0.624619871600227	4.50530963094145	-7.48329046780812	1.39785383352047e-12	2.58881932265552e-11	18.034683193056
ASCC2	-0.736752564794591	8.94588279582088	-7.4766284799566	1.4564113962869e-12	2.67465233933095e-11	17.9945951913715
DOCK9	-0.673476777293153	8.52634879989281	-7.46347733645078	1.57920662499373e-12	2.86738431377354e-11	17.9155237439219
ITGB8	-0.920884260898447	3.28302221357207	-7.46078145948992	1.60561320099269e-12	2.90801097668513e-11	17.8993253418189
SLC35F3	-0.707589916946514	4.11085987639741	-7.43547878290148	1.87569305277154e-12	3.37181488702824e-11	17.747468296506
DNAJA4	-0.83875313553157	5.58976712924151	-7.43338731510956	1.89992673904927e-12	3.40268168023285e-11	17.7349303787229
GPRASP1	-0.73014460407223	7.92926648045847	-7.42553095847259	1.99375020932314e-12	3.55310379474073e-11	17.6878526593318
ITGA6	-0.616070820453404	9.34475635524454	-7.40711414800047	2.23199141084313e-12	3.92444913149826e-11	17.5776144821013
SLAIN1	-0.589155215653797	7.38719493942671	-7.39872824754309	2.34957975008894e-12	4.11617892461035e-11	17.5274750401278
ABCD2	-0.692252250361957	5.4565752674131	-7.39128409859915	2.45907203196156e-12	4.27689146545613e-11	17.4829959523932
TCP11L2	-0.696896359512108	6.82558578362432	-7.37111539239671	2.78166863831108e-12	4.79754854767423e-11	17.362627353374
SLC2A11	-0.586843820949672	6.16679747092161	-7.36429240642662	2.89998717405339e-12	4.97194716804196e-11	17.3219536470227
PRO1082	-0.813162314836483	4.55114762857674	-7.36318413349634	2.91966918491818e-12	4.99384363664171e-11	17.3153491473581
DHX58	1.05461360447645	7.04358342452438	7.3547801448653	3.07326878896638e-12	5.23179667926161e-11	17.2652877208674
ZNF600	-0.714147384330163	9.22159402817294	-7.34878322532047	3.18772243087874e-12	5.40752961191203e-11	17.2295867516624
CCR6	-0.728621039956186	9.03183395852323	-7.34743456723333	3.21403577136675e-12	5.43939800978497e-11	17.2215604074479
ADAMDEC1	0.797189658159061	5.16150215368249	7.34541762451569	3.25378825518701e-12	5.50023411137051e-11	17.2095585853837
LOC100128751	-0.821313406149335	6.50306261624838	-7.34409008867979	3.28021735611966e-12	5.53196983057147e-11	17.2016602069703
HCG11	-0.721443216003778	4.63797335398036	-7.33827336565386	3.39853824322481e-12	5.71121620482484e-11	17.167063269152
SLC45A4	0.599428441961238	7.84652043231228	7.33613814912782	3.44302014125448e-12	5.7594872802721e-11	17.1543676556904
NRN1	1.13126081700015	5.98605580942491	7.33445061408735	3.47858167513161e-12	5.8122475087488e-11	17.1443355153875
BACH2	-0.854623996997256	8.76817147389453	-7.32935669653911	3.58813862830498e-12	5.98147261763459e-11	17.114061731178
CPEB3	0.603770986671697	7.14199875824925	7.32551775000396	3.67294737599324e-12	6.10173660060119e-11	17.091255121526
TC2N	-0.751977548743163	8.12644752173765	-7.31936000555687	3.81313017599117e-12	6.30367805983042e-11	17.05468855691
GPR146	-1.09543635348546	6.85188530647345	-7.31587542093233	3.89478275885574e-12	6.42594694220798e-11	17.0340045951934
SNX29P2	-0.58833610280953	5.72677000547687	-7.30751064326134	4.09789730111433e-12	6.73033064693244e-11	16.9843778463663
KLHDC8B	0.721590011964008	8.10178677430408	7.29558013786698	4.40579220466827e-12	7.19513160836955e-11	16.9136581419099
COL25A1	0.866547691526143	4.97429557682114	7.28788294882976	4.61643301768228e-12	7.51366063114436e-11	16.8680706737328
MCEMP1	0.891147436017198	9.55895616518152	7.28404393008871	4.72517353187631e-12	7.6733632647425e-11	16.8453450064601
LHFPL2	0.627156988059733	9.26731517908988	7.28315714437301	4.750648819195e-12	7.70607490278624e-11	16.8400966159011
CD1C	-0.701042165668385	8.90937063849433	-7.2588444663171	5.50438262597572e-12	8.79059028654443e-11	16.6963608735629
CXCL1	1.09134997185052	7.92124288941791	7.25771181105009	5.54223554623548e-12	8.83152484561647e-11	16.6896720720079
C14orf132	-0.643513873628028	4.95870428754112	-7.25723354019144	5.55829616732734e-12	8.84736283109934e-11	16.6868478818281
KCNJ15	0.954695046264728	9.8677518166678	7.25546686974905	5.61802094655144e-12	8.92924781297915e-11	16.6764167127581
LOC100652770	1.15284729009791	5.55060413138484	7.24963153152858	5.8198261726472e-12	9.2129186936769e-11	16.6419738536848
KLF5	0.620363239335936	7.39072032528189	7.23706671712805	6.27894278365649e-12	9.89635333175433e-11	16.5678702385639
RRN3P1	-0.646943574278703	7.17823956307078	-7.2316633905924	6.48719558997518e-12	1.01581189449525e-10	16.5360281065856
RPGRIP1L	-0.62063329566719	3.82842212701648	-7.22418684807948	6.78662730811751e-12	1.05697332418343e-10	16.4919933342405
HK3	0.655099776589353	8.95292260338498	7.22351327764692	6.81426337222211e-12	1.06013507555141e-10	16.4880276136182
E2F7	0.70216600317342	5.57180097867567	7.22012159044882	6.95511680996322e-12	1.07972398769493e-10	16.4680622565458
GYPA	1.47791112375946	4.75178894976228	7.19744577399926	7.97343244375839e-12	1.22076291429703e-10	16.3347334037775
TSPAN5	-1.25271851373801	8.7368441030504	-7.19463820377859	8.1093236526422e-12	1.24025454763638e-10	16.3182441289558
LIG3	-0.587487004318906	8.82865839162723	-7.1899332530833	8.34218892055445e-12	1.27183181929086e-10	16.2906204763718
PPP1R15A	0.723470884887258	8.41463179294869	7.1791754017986	8.89969236116091e-12	1.34970885305203e-10	16.2275025334612
CMBL	-0.695649321040415	7.71250867935256	-7.16197957955918	9.86802002370674e-12	1.49186708580161e-10	16.1267377838166
LINC00408	1.04221831171671	4.68099243461128	7.16012747836318	9.97831675686223e-12	1.50539261051075e-10	16.1158940140678
MRVI1	0.748410623162414	7.35712687029051	7.15913775647771	1.003775421199e-11	1.51120480860304e-10	16.1101000814734
SLC45A3	-0.717044433759686	6.43264366752639	-7.14924843263142	1.06511558190534e-11	1.59524513008061e-10	16.0522352226275
HIST1H2BD	0.76311494967419	9.65481362362737	7.10330304052263	1.40214048321108e-11	2.05946508169204e-10	15.7840733268982
APBB1	-0.629543424540357	6.0678293002783	-7.10280872305957	1.40628552527555e-11	2.06345631439671e-10	15.7811942937851
CCL2	1.78473464322022	5.71734284593391	7.10013199742895	1.4289415244717e-11	2.09457321026263e-10	15.7656065996897
RRM2	1.16996689562698	8.19339859107889	7.09313366180861	1.48988952971242e-11	2.16851695598525e-10	15.7248703220887
GABRB2	1.61660828974433	5.61331608606579	7.08972316133215	1.52051273778727e-11	2.20642275092765e-10	15.7050277267445
DNAAF1	0.80392403267092	5.32072606484864	7.08549922548127	1.55930078738212e-11	2.25817377555448e-10	15.6804610600785
BC039485 /// LOC284930	0.75448115756452	5.60711748278916	7.07309233960025	1.67895884838558e-11	2.41693149758135e-10	15.6083567487262
MYO10	0.912958664010106	4.83341914723553	7.06573248033762	1.75416987469855e-11	2.51518027768037e-10	15.5656226759663
CD177	1.72091966540266	6.70862834421431	7.05473055010958	1.87282994859995e-11	2.67392913306742e-10	15.5017953000446
IGF1	1.24188528269103	5.21651361872109	7.05461322738614	1.87413700394195e-11	2.67392913306742e-10	15.5011150042218
EML6	-0.723291417413813	5.21274902213211	-7.04230424895817	2.01638011166691e-11	2.84597087440644e-10	15.4297823111663
ASPRV1	0.666551907449975	7.58218918210356	7.01815495774399	2.32704639900522e-11	3.23081667673606e-10	15.2900689706437
KIAA1958	0.652316710888884	6.52444176476102	7.01497284994669	2.3713488139177e-11	3.28601192785739e-10	15.2716825711251
PTPRN2	0.744761323243574	8.17794645399759	7.01064791456419	2.43289663520816e-11	3.36163050369632e-10	15.2467015897327
CXCL8	1.64562717705977	9.76867359470159	7.00974378990313	2.44596064521135e-11	3.37645360126453e-10	15.2414806067735
PRDM1	0.625675552896205	8.00077648032426	6.98894087839522	2.76638248953366e-11	3.77549821730217e-10	15.1214733600032
LRRC37A2	-0.805468093343865	7.48357095659581	-6.98186964632729	2.88444679630943e-11	3.92181651430482e-10	15.0807342960608
SH2D1A	-0.587508744740731	9.02853793349056	-6.9739985050538	3.02170851486209e-11	4.10072799674195e-10	15.0354186094916
AIM2	0.740084790253761	9.97848415393134	6.9727738447119	3.04363544327e-11	4.12661004330031e-10	15.0283710214355
FCAR	0.789731628330231	7.79295037875844	6.97166655859339	3.06359569381405e-11	4.14977962162086e-10	15.0219995904264
USP45	-0.591482830286315	4.83561549861462	-6.9616538141448	3.25004195685404e-11	4.37363653653737e-10	14.9644155098611
IER3	0.691391635433655	10.2107933419835	6.94332645437123	3.62070291483971e-11	4.83671844439866e-10	14.8591546160861
TNS1	-1.16157848305143	6.18666709154293	-6.93518902267862	3.79833840166197e-11	5.03184096418153e-10	14.8124769625559
TWIST1	0.918936416483295	4.66899034941863	6.93108607946954	3.89112995068257e-11	5.1406308205864e-10	14.7889555070668
AQP9	0.628472759420909	11.0848781266283	6.93041678415867	3.9064769193563e-11	5.15619277766727e-10	14.7851194264386
ZFP2	-0.83442218744493	4.25732139751526	-6.92323441856218	4.07496698138088e-11	5.34441903646986e-10	14.7439689532327
SLC13A1	0.987143864943983	3.25435336352557	6.89693184218987	4.75533273342506e-11	6.11466405660075e-10	14.5935127671147
VNN1	0.933092421951326	8.82697446648	6.89158917509993	4.90661643942543e-11	6.28125131966481e-10	14.5629980023971
SYNPO2	0.974114723267991	5.85407700724702	6.88912719799436	4.9779153113332e-11	6.36688584023882e-10	14.548941647548
ALG10 /// ALG10B	-0.612337887624482	6.08745441696262	-6.8805479848323	5.2344301661875e-11	6.63624729753578e-10	14.4999857578967
AK094644	1.17086491959591	4.93767541736426	6.8779483396745	5.31469603918367e-11	6.72620856867965e-10	14.4851593086134
AURKB	0.727885484430133	6.20893198891078	6.87618224984598	5.36991516702249e-11	6.79014732361996e-10	14.4750889664269
EPT1	0.603756314868824	6.57120287633834	6.86914908476919	5.5954742259298e-11	7.05068779314416e-10	14.4350025386089
LINC00566	1.20807319874773	4.59871815293468	6.86450676307081	5.74943981278113e-11	7.23838446116078e-10	14.408557991109
DBNDD1	-0.644029571107441	4.89695601478275	-6.85568974363149	6.05342918716949e-11	7.5990969026052e-10	14.3583654672945
SNAP25	0.938195306567088	5.05186263757325	6.84914219027343	6.28935582791539e-11	7.85653066386008e-10	14.3211201345594
HYMAI	-0.798261647625199	5.86864223020827	-6.84245055204013	6.53982159567973e-11	8.14126111303697e-10	14.2830797258294
MFHAS1	-0.58533864125107	8.05797597217933	-6.82869617527625	7.08586635515383e-11	8.72334126329116e-10	14.2049673122613
ALS2CR11	0.902553298864792	3.94604504895253	6.82479771253437	7.24863222229903e-11	8.90854434599387e-10	14.1828466912798
ACSL6	-0.833245616735375	6.26388191963678	-6.81846763288727	7.52079161193036e-11	9.18833484084781e-10	14.1469466252383
ZNF781	-0.841429793795483	5.05239686098741	-6.81781410188966	7.5494561396584e-11	9.21556499885836e-10	14.1432414959341
CYP1A2	0.651530992757115	7.02297563239676	6.80767343279147	8.00825989403464e-11	9.7003945261139e-10	14.085780476681
VMP1	0.719059402396347	8.79643863728131	6.80720071369898	8.03030407430964e-11	9.70417932993288e-10	14.0831032632797
DTL	0.912426543890412	5.75919553295587	6.78783373996064	8.98663546672235e-11	1.07966618786815e-09	13.9735269991735
CCDC171	1.13744644675692	4.47181568667211	6.78571895763597	9.0976160374655e-11	1.09118543227792e-09	13.961574490977
PRKY	-0.754794476797845	4.94303076758546	-6.76121370166035	1.04861929174718e-10	1.24227005111656e-09	13.8232564726372
BTBD18	-0.72044409440965	4.71084432917337	-6.74928593067439	1.12355311688853e-10	1.32344850842624e-09	13.7560531938938
ADARB1	-0.593393651513209	7.11371892131194	-6.73962745112334	1.18806884779327e-10	1.39150397545836e-09	13.7016942561683
LRRC37A3	-0.695332705885511	6.87320068819718	-6.70870903432946	1.42008361084822e-10	1.63021989099201e-09	13.528036607021
SLC6A11	0.605578566163698	4.479729507586	6.70810145547626	1.42506290981344e-10	1.63334133509386e-09	13.5246294787748
CARNS1	-0.611607027333494	6.90262738292346	-6.68505539789533	1.62715296977039e-10	1.84160077306903e-09	13.3955486209287
NQO2	0.649085081568895	9.35723205739865	6.68482662904107	1.62929400599394e-10	1.84258108518235e-09	13.3942688020453
IL7R	-0.627479196689157	10.8107283906101	-6.67821763462508	1.69235740681575e-10	1.9079283619897e-09	13.3573084794388
JUP	0.955488688501156	7.70504600108859	6.6732862875159	1.74097016549157e-10	1.95510814311186e-09	13.32974650105
PRUNE2	0.90085741079934	5.16265752874156	6.66952942935547	1.77892384264796e-10	1.99463043427393e-09	13.3087582158646
EOMES	-0.672707233065438	9.42861263608141	-6.66410026957798	1.83521310752472e-10	2.05137935367787e-09	13.2784415921719
NAV2	0.637988624677774	4.92154484552499	6.66147637688364	1.86304155153952e-10	2.07446375534674e-09	13.2637957182543
TTC28	-0.588287959966956	4.63378926292481	-6.66011822045611	1.87760838503228e-10	2.08746722991319e-09	13.2562163949177
LOC100288123	0.643088798280917	4.9397748899675	6.65567948402088	1.92600113941432e-10	2.13470049600884e-09	13.2314529558995
DGKB	1.01684318742938	4.12163238007002	6.651061872343	1.97764518478125e-10	2.18858390931419e-09	13.2057035499419
NUSAP1	0.605485511268558	7.79235352639382	6.64725356470087	2.02126019380306e-10	2.23343070191404e-09	13.1844762934357
C9orf72	0.63387447765155	8.23496236324153	6.63924019338935	2.1161451992591e-10	2.33114684183627e-09	13.1398374411705
LIMK2	0.612270025537917	9.25636531808837	6.63582422150873	2.1579118346635e-10	2.37173382101837e-09	13.1208198132426
EPHA3	1.04093839158648	4.3254999398174	6.62706560534268	2.26874020880412e-10	2.48034056262072e-09	13.0720888810399
FMN2	0.850398369414203	3.34316099984936	6.62476723868913	2.29873776480654e-10	2.51123635032116e-09	13.0593086000548
RORA	-0.615993398055144	8.72736753958202	-6.62352020367723	2.3151764621541e-10	2.52728439633786e-09	13.0523756177858
PLSCR4	0.699000838578965	4.94978884762066	6.62106366098587	2.34789786635408e-10	2.55913784784431e-09	13.0387209067378
LOC731424	0.746760653487989	6.3344716267793	6.6186763151163	2.38013291821989e-10	2.59036604420423e-09	13.0254541548934
C3AR1	0.74237327841807	9.94891169365197	6.61514222776688	2.42865187070617e-10	2.63721303435885e-09	13.0058208560993
STEAP4	0.697347586821804	9.32742159483769	6.61225186506098	2.46905472591181e-10	2.6730522811688e-09	12.9897690598676
LOC100506844	0.776981349329459	5.27898745646061	6.61027797414456	2.49702556468941e-10	2.6972728315737e-09	12.9788097098615
PMP2	1.07290803203174	4.84807477545156	6.60963390441472	2.50621950304044e-10	2.70518226119817e-09	12.9752342204452
HIST1H2BH	0.629783334479089	8.12824549104173	6.59475655156551	2.72809608438418e-10	2.92718431385335e-09	12.8927107029123
PYHIN1	-0.693247445191266	8.05662816652955	-6.59404259221122	2.7392159552135e-10	2.93693532646148e-09	12.8887536410577
FLJ37786	1.19521287883618	4.10310162240852	6.55934117189061	3.33688198980729e-10	3.52395234717257e-09	12.6967797635363
NAV3	0.882205792257983	5.69817513805013	6.55928657533835	3.33791653170916e-10	3.52395234717257e-09	12.6964782771999
PLEKHB1	-0.681631538014683	7.01379940139489	-6.55071275975797	3.50435238587215e-10	3.68888601842754e-09	12.6491545296412
TK1	0.765793585078772	6.72296090080419	6.51924023303133	4.18817416884915e-10	4.34854032057304e-09	12.4758072091184
CNN3	-0.697151195587478	4.03361532452672	-6.51886810942594	4.196996761015e-10	4.35457244701722e-09	12.4737610538483
ACTR3BP2	1.04337913159438	5.96589889335608	6.51602385943435	4.26503611122188e-10	4.41565665583738e-09	12.4581243657864
ADD2	-0.720874417964544	5.01063583544716	-6.51419418414493	4.30937650459781e-10	4.4488156157823e-09	12.4480679569516
NCAPG	0.636388221887397	6.67124624356938	6.50660512285877	4.49817383961449e-10	4.63049191623563e-09	12.4063772869375
MYBPC3	0.593589977432496	6.47842204394481	6.50592937251933	4.51537350163541e-10	4.64158557746349e-09	12.4026666750842
CCDC65	-0.742172062682867	7.09936158900118	-6.49576507807855	4.78201016449215e-10	4.89734197876064e-09	12.3468858586475
GBP1	0.764519796358577	10.6761673835157	6.49436996806287	4.81979404336517e-10	4.92997051017387e-09	12.3392343438205
CD274	0.710463620676776	6.39522358401734	6.48513586284284	5.07737984936318e-10	5.17513194378322e-09	12.2886185187432
MIR3610 /// RAD21-AS1	1.24619945212008	4.7448001305293	6.48138620902702	5.1857937834129e-10	5.27447414156697e-09	12.2680794869897
TBC1D7	0.650568968717928	5.89562197734783	6.46595834269412	5.65628465692544e-10	5.72480967412768e-09	12.1836592674229
BCL2L1	-0.685386223910993	7.31714184706101	-6.46504132813711	5.6855330841725e-10	5.75038556091989e-09	12.1786458475459
AUTS2	-0.63780120069209	8.63163785667139	-6.45865660367727	5.89333261387356e-10	5.93977240364816e-09	12.1437536196787
BEST1	0.676058713930396	8.15498743697393	6.4577254591909	5.92425449457904e-10	5.96677701812898e-09	12.1386669699436
HIST1H2AM	0.760468089159725	6.11155844992136	6.45247733199584	6.10153894838622e-10	6.13801264709725e-09	12.1100071231758
ARG1	1.34826788542445	8.29885519759247	6.452407571518	6.10393022595302e-10	6.13801264709725e-09	12.1096262732463
UCHL1	0.891461793462855	5.04020363637119	6.43815329408343	6.61234897970689e-10	6.60458049783716e-09	12.0318669986435
PMAIP1	0.697137249945188	8.99156491371571	6.43263410790915	6.82017785681089e-10	6.78870733915205e-09	12.0017913296263
RALGPS2	-0.679850946763611	7.69739313570077	-6.42955121695129	6.93904373386972e-10	6.89752400863955e-09	11.9849996180676
PROK2	0.75844707440848	10.4013603988845	6.42561584442553	7.09373696445077e-10	7.02231372241144e-09	11.9635728594301
BRD7P3	0.966077416724845	5.12905434838391	6.42442240627013	7.14131451622203e-10	7.05491583752269e-09	11.9570768145437
PRR26	0.755025138464765	4.90321511350456	6.42381404390426	7.16568785631573e-10	7.07415891989967e-09	11.9537657417934
LINC00883	1.41887272610458	5.66860536773413	6.41385255222229	7.57659593547615e-10	7.42907334161715e-09	11.8995806346487
CCND3	-0.627705609747442	8.9169366858796	-6.412381745236	7.63919383217923e-10	7.47523821641749e-09	11.8915852452882
LINC00320	1.1279712123748	3.749196576394	6.38730337006107	8.78806308565499e-10	8.5129943550249e-09	11.7554562462811
ELOVL4	-0.920722882923963	4.8005505662421	-6.36804187719695	9.78404156660964e-10	9.39593041609363e-09	11.65115729826
LINC00260	-0.704089054367276	5.60673384541888	-6.36783733213258	9.79519117543802e-10	9.40039163735762e-09	11.6500509008533
FAXDC2	-0.681162138333928	9.12794084211209	-6.36465096140295	9.97049643210118e-10	9.52436119849031e-09	11.6328188565107
ZBTB10	-0.635198441914436	5.73586046329988	-6.33542536633949	1.1728900859825e-09	1.10651308176926e-08	11.4750499771886
LINC00494	-0.748761261192662	5.98877291807419	-6.33475976125208	1.17723004185976e-09	1.10988296118716e-08	11.4714628197613
MMP9	1.19495860106963	9.51234474106938	6.3318470435709	1.19640792600594e-09	1.12722840642529e-08	11.4557683996555
CCDC108	0.867942530187452	3.95102571788189	6.32881481799541	1.21669824696958e-09	1.14485284918303e-08	11.4394354776477
HECW2	0.662194431841434	7.06227250141123	6.32036343831931	1.27504952598146e-09	1.19664225967598e-08	11.3939418547616
HIST1H2BC	0.724632864350301	8.35560421218544	6.31840546951783	1.28895480008607e-09	1.20812345821296e-08	11.3834082985676
CRY2	-0.608244856520624	6.84759961358338	-6.31009433339208	1.34965388035659e-09	1.2584869375996e-08	11.3387215239033
GZMK	-0.725112277764298	10.1296351236166	-6.30505644907432	1.38780291705029e-09	1.29072815702239e-08	11.3116544989943
CCRL2	0.614506027554595	7.25916635652848	6.30324985058335	1.40173928220279e-09	1.3017434154958e-08	11.3019519364396
DNAH7	0.592875597245538	6.06368996729209	6.29301123793722	1.48335347649744e-09	1.36989826171358e-08	11.2470015582294
MIRLET7D	-0.646228134169776	7.60174137188344	-6.28482152245015	1.55197418434447e-09	1.42779649180972e-08	11.2030933381467
NSG1	-0.619661654741205	6.6197251264089	-6.28417412136022	1.55752957089116e-09	1.43108549828925e-08	11.1996241085523
LOC101928620 /// POU2AF1	0.772887980172613	6.07959370164769	6.28384884763354	1.56032811951973e-09	1.43274601724388e-08	11.1978811596509
PLEKHG1	-0.75644394372677	7.06254086740816	-6.2781126844315	1.61049821408706e-09	1.47413113921471e-08	11.1671550301251
FAM46C	-1.04023879639064	9.62897433883241	-6.27258518201175	1.66033844592232e-09	1.51495401255778e-08	11.1375655362181
CYP2J2	0.671773284279658	5.12066962888268	6.26851243141558	1.69802620091107e-09	1.5434951372181e-08	11.1157754303549
LOC100289495	0.594142688425031	4.42186768461021	6.2619480023874	1.76054369773426e-09	1.59630728126432e-08	11.0806755664977
TCF7	-0.598007080473288	9.01523387001993	-6.26116176006031	1.76818131248875e-09	1.60022069564182e-08	11.0764733065177
MYL4	-1.20217156354925	8.13717805324512	-6.2608557185746	1.77116299741903e-09	1.60191607019382e-08	11.0748376965815
LOC283788	-0.665301085727267	4.85987649151393	-6.22985883724286	2.10013049396663e-09	1.87596947029046e-08	10.9094740724963
MXI1	-0.61511734486043	10.8651009309661	-6.20886949448572	2.35616688955284e-09	2.07897924631912e-08	10.7978332388696
CEP55	0.88654750952576	5.95617348273251	6.2000927067396	2.4720838219416e-09	2.17329850842591e-08	10.7512303672802
MANSC1	0.733451952823913	9.03597549647874	6.15306189450839	3.19511663416084e-09	2.74993386730195e-08	10.5023161361953
PTX3	0.818046071291307	6.75884395492064	6.15278726202544	3.19989461035286e-09	2.74993386730195e-08	10.5008666400656
HEPH	0.890533222393958	4.99896903601192	6.14386685237683	3.35895337593154e-09	2.87941596336527e-08	10.4538106149416
DSP	-1.06989380374485	5.3678079694005	-6.1386709974262	3.45514294086417e-09	2.95486277658638e-08	10.4264247406673
PTGIS	0.860528655005036	4.45146974146851	6.13514727132757	3.52190698016498e-09	3.00307501972416e-08	10.4078617268069
KLRF1	-0.957286325329402	9.3255081555153	-6.11968102105352	3.83020211873372e-09	3.25252122338769e-08	10.3264767605973
ZNF329	-0.592444628134387	7.20819191510575	-6.11716490201794	3.88279634540906e-09	3.29138155895584e-08	10.3132507767799
SLC6A8	-0.871775303381216	6.58698953566145	-6.10789293015735	4.08278413462208e-09	3.44474483932825e-08	10.2645467202599
LIN7A	0.598317767486241	8.17515094107862	6.10506004580121	4.14587425678571e-09	3.48982647835317e-08	10.2496767709889
LRRC4C	0.886414165766302	5.60660979028494	6.08696301322088	4.57203889830262e-09	3.82184373609993e-08	10.1548029230197
PGBD1	-0.680911975108196	3.55202162603095	-6.08671264265925	4.57822581427655e-09	3.82480333489821e-08	10.1534917902659
KRT1	-1.40411797779804	6.78311906535586	-6.07856143309868	4.78419034804293e-09	3.98995401617221e-08	10.1108272426244
NEDD4L	-0.90469701739083	5.86723843081065	-6.07292325768616	4.93193580128971e-09	4.09662460551955e-08	10.0813406317356
NELL2	-0.707070325790824	9.51395708888583	-6.07189199760324	4.9594385797248e-09	4.1171031472006e-08	10.0759494905799
NAP1L2	-0.626013075221789	6.58005249946845	-6.06276541879024	5.20947262719663e-09	4.30981727995838e-08	10.0282673784162
HCAR3	0.81747158864983	9.83190325415254	6.05713525705798	5.36982934515997e-09	4.43486534431983e-08	9.99887851784019
CLIC5	-0.691927211354487	5.77746965636922	-6.03866603236954	5.93053452790433e-09	4.856318160442e-08	9.90261116524399
LOC100130744	-0.666428888290238	4.06068025602664	-6.0378530495025	5.95649000997598e-09	4.86929582093794e-08	9.89837858518729
STOX2	0.596285324754874	4.45542894564026	6.03174539048812	6.15507226472467e-09	5.02310894647463e-08	9.86659401239845
TXLNGY	-1.29539797391314	4.92987022309214	-6.01605037934851	6.69557196366616e-09	5.42438910262707e-08	9.78502445624646
LOC57399	0.772081245629607	3.85614226165182	6.00935975469703	6.93985831971725e-09	5.59082313189677e-08	9.75029955655958
NEK2	0.813664310316724	4.52027708269588	6.00847098897342	6.972957969463e-09	5.60512578045877e-08	9.74568892172388
SLC38A11	-0.703507595840994	5.39399864949242	-6.00576112033487	7.0748361436494e-09	5.67754618457328e-08	9.73163407219897
RAD51	0.794029851143357	5.82723071685938	5.99327692912257	7.56330768648917e-09	6.03602904433064e-08	9.66694443230385
CA4	0.684938588068204	6.95658307529526	5.9881931384086	7.77154400276669e-09	6.17833473443273e-08	9.64062997960242
LINC00663	-0.624852982733168	5.19621811937931	-5.98729488730837	7.8089157736807e-09	6.19781766485487e-08	9.63598220628174
FAR2	0.598404634289964	6.08533442212152	5.96176162618109	8.94794062685903e-09	7.01706922843155e-08	9.50408155899134
HOXB-AS1	-0.673722504723254	6.22980073180875	-5.96152370368161	8.95928344996086e-09	7.02215421378982e-08	9.50285444404939
ITLN1	-0.794914268076695	5.90553936846273	-5.95848755533688	9.10527100191577e-09	7.12498547865125e-08	9.48719830253518
HMGB3	0.642818055910181	6.61377494340348	5.95790257553335	9.13366482623e-09	7.14333645744059e-08	9.48418248349729
LOC100271840	1.03831902932228	4.42386554030397	5.95434475009948	9.30822964161018e-09	7.26021818727425e-08	9.46584508991536
DGKH	0.757800741213737	5.19661589828246	5.94668926068743	9.69498544765159e-09	7.54559098949426e-08	9.426415342846
USP9Y	-1.24763307068394	3.38472671599235	-5.94645637480636	9.70699389313113e-09	7.54799682085209e-08	9.42521644677907
SEMA3G	0.607637538640246	5.87260904611678	5.93578415508796	1.027318068586e-08	7.91884162414585e-08	9.37031311345719
KIAA0101	0.972817520990377	8.00872602364568	5.93379328078591	1.0382318933395e-08	7.98593164153051e-08	9.36007911273083
KDM5D	-1.94957504468327	4.32724413117226	-5.91636558957593	1.13873795250109e-08	8.7034265613423e-08	9.27060133946548
ITGA1	0.679720971497177	3.59946276372271	5.90763468443823	1.1926060638832e-08	9.08631283147276e-08	9.22584818760843
HJURP	0.757763842925772	5.33090651013242	5.90656957777341	1.1993457246495e-08	9.12803778744565e-08	9.22039198407558
SPIB	-0.777504374329687	7.2952745806259	-5.90122475551758	1.23373242060085e-08	9.37001296633949e-08	9.19302317705607
IGF2BP2	-0.670066336177813	8.70265502456801	-5.8898067001993	1.31045278907804e-08	9.88516396688151e-08	9.13461727617498
LRRC69	-0.660060749537484	6.1591962410938	-5.88198831880306	1.36565643047415e-08	1.02747695937756e-07	9.09467299524747
LOC100240728	0.698702823837261	4.19319878994273	5.88037783207103	1.37730683946733e-08	1.0357032128419e-07	9.08644988370936
GSPT1	-0.708939185673644	9.96298669030164	-5.86921895264268	1.46074289790332e-08	1.0938920778962e-07	9.02951890763892
SLC4A1	-1.4892972745564	6.73182104576181	-5.86311446387311	1.50845681683399e-08	1.12437990581236e-07	8.99840876899027
SMA4	0.616584579785263	9.99166647121786	5.86294257578452	1.50982214488686e-08	1.12481749794071e-07	8.99753312954785
ANKRD28	0.903833868901661	8.23605998391267	5.86175507422817	1.51928766743712e-08	1.13128617503703e-07	8.99148423234658
MMP8	1.46344003084938	6.64784366143206	5.86145435540197	1.52169387285822e-08	1.13249441526364e-07	8.98995257522617
ATRNL1	1.00801289467921	5.37178480350438	5.8524446440787	1.59553811325933e-08	1.1807635612359e-07	8.94409040567485
MS4A4A	0.69685085098105	7.15258295308999	5.84779559646194	1.63500036818745e-08	1.20687744236023e-07	8.92044592201089
TRPC1	-0.838006757452355	5.90972407580473	-5.8380724743037	1.72064084401989e-08	1.26750367577062e-07	8.87104066536405
GRK4	-0.591249441343254	3.64657959182652	-5.81823571761987	1.90917412207997e-08	1.39219442918374e-07	8.77043646346964
LINC00459 /// LINC00459	0.999036381636986	4.55956319989048	5.80524866379209	2.04338558373464e-08	1.48107768903694e-07	8.70471009097963
CEP19	0.606317751596036	7.81799053014202	5.76715038331193	2.49251395644227e-08	1.77722270411742e-07	8.51253399791458
FLJ25694 /// LOC101929344	0.71199892607273	3.5655051629968	5.76572544842449	2.51106028945278e-08	1.78956382462826e-07	8.50536476505145
TBC1D8B	0.64296334437387	5.16799352302077	5.75811151493796	2.61246703331797e-08	1.85360756173513e-07	8.46707960508037
COL1A2	0.676890787251276	5.77609354973679	5.74917125532702	2.73664962147883e-08	1.93034636306655e-07	8.42217391654992
LOC654342	0.659225947104526	4.11857073019481	5.74836423955018	2.74813880045339e-08	1.93656021857401e-07	8.41812297522032
ADAM18	0.739368839608232	4.92737291323425	5.74330354314309	2.82126717857904e-08	1.98422260496364e-07	8.39272979596755
COL9A2	0.605290553253613	6.81624493615179	5.7246959144934	3.10685049408935e-08	2.16610275885545e-07	8.29950697911027
RPS4Y1	-2.43639020302462	6.20839845093822	-5.72018624455351	3.18020318865868e-08	2.2140403027786e-07	8.2769482736698
GATA3	-0.618051521085413	7.87532684904733	-5.71752840357301	3.22422363486117e-08	2.23929381041079e-07	8.26365925932081
CDK1	0.75678086909892	5.85672954769319	5.70550978646436	3.43082086928515e-08	2.37125702132871e-07	8.20362536520167
PRO2964	0.747635309942305	4.11866900964504	5.7007843530489	3.51554097122031e-08	2.42299063695981e-07	8.18004765954041
SLC8A1-AS1	-0.914910245436404	5.626089355718	-5.69331429585561	3.65364970028607e-08	2.50503790883466e-07	8.14280575102185
PTP4A1	0.646999517943968	8.94826354914814	5.6918975843615	3.68043316023847e-08	2.51862218110448e-07	8.13574692214133
AGO2 /// CASC7 /// CASC7	-0.737561640841824	4.40088469684421	-5.68980421733929	3.72036011330503e-08	2.54474040310448e-07	8.12531906426225
LINC00969	-0.612203298625863	8.36906570373097	-5.68717279836183	3.77114938008427e-08	2.57609313994066e-07	8.11221509063537
LINC00113	0.743424334322278	3.95681964045874	5.6852237793426	3.80920312850265e-08	2.59935848990787e-07	8.10251230443748
NPCDR1	-0.59988425547639	5.59167188248851	-5.68096135319884	3.8937356237414e-08	2.6495367688293e-07	8.08130149393718
MFSD4	-0.619625252959022	5.56371641473705	-5.68029894253778	3.90703585312486e-08	2.65733596165711e-07	8.0780062702147
ZNF417	-0.589966186446181	3.28123306802876	-5.67301298163868	4.05628428352259e-08	2.74078900185844e-07	8.04178082611344
PPP1R1C	0.766848301177111	4.67438082283916	5.66722332219325	4.17883510686093e-08	2.81964070025495e-07	8.01302009942258
IL1RAPL1	0.868530211637237	4.75378977292283	5.66293241231596	4.27198503671871e-08	2.87578014605009e-07	7.99171896324024
RBM26-AS1	-0.60989605385114	5.0019718301905	-5.66254075541079	4.28058758495289e-08	2.88022962594619e-07	7.9897752924295
ACKR4	0.84587420583095	4.77416901772713	5.65699549661576	4.4042152867723e-08	2.95378763525383e-07	7.96226687560667
EREG	0.710965514560234	5.54957287554384	5.65483178106492	4.45339271650467e-08	2.98538427326725e-07	7.95153887162793
FLJ22763	1.01725494867328	3.6549278462184	5.64796731464139	4.61298188028476e-08	3.08093470960054e-07	7.91752455953128
TSPAN13	-0.623724353914083	10.1907384608457	-5.64112840701647	4.77751949367856e-08	3.18200411254084e-07	7.88366817694518
LARGE	-0.585756885750263	4.56973768954539	-5.63370192688827	4.96267765341234e-08	3.29924471595071e-07	7.84693838304968
TMEM151B	0.585697178753716	5.88834412800093	5.62973854499083	5.06433892025962e-08	3.36219064834691e-07	7.82735143393209
LOC93463	0.67503417516255	4.10996177418217	5.61643043564046	5.42077473038339e-08	3.57909808945779e-07	7.76165999415439
CXCR5	-0.764145900744986	7.08047833771474	-5.59717546615036	5.98014238765045e-08	3.91977314869442e-07	7.66682396197271
STRADB	-0.849946005654267	10.0602269561162	-5.57797421737228	6.59384557884453e-08	4.30252145151422e-07	7.57250075348708
PLA2G4C	0.711581961489039	5.8407870770497	5.57074938801075	6.84031173167676e-08	4.45529632527824e-07	7.53707420003602
SNCA	-1.07403462733301	9.37614663122603	-5.5611245656918	7.18264185532099e-08	4.64750883818226e-07	7.48993413873994
LEPROT	0.642133358940322	6.65163207511015	5.55831884239582	7.28553920226579e-08	4.70079902189051e-07	7.47620416161781
LTF	1.41786201827384	9.77877762623986	5.53157096004739	8.34145447321267e-08	5.31565438718442e-07	7.34557925223545
C7orf63	0.70494454958609	4.35839046773682	5.53142028074512	8.34780577609706e-08	5.31735728875852e-07	7.34484477398243
ST7-OT4	0.590463354656948	3.04273240865502	5.52857311918148	8.4687063752529e-08	5.38724530112369e-07	7.33096933215188
TTC9	-0.596495919328017	6.52960046316845	-5.49997216993562	9.78183381689993e-08	6.15216902330961e-07	7.19189022823215
GOSR1	0.692681540964406	7.15618975380216	5.49938577821549	9.81073099839591e-08	6.16765963983541e-07	7.18904457911965
FOSB	1.03976976360481	6.90184861434107	5.48313115934495	1.06456877656593e-07	6.63484800677337e-07	7.1102573020553
MMP16	0.76574202118453	4.89295677444341	5.47978770389517	1.0825819293832e-07	6.74129970933883e-07	7.09407370256847
GINS2	0.643606028533235	5.36445777898036	5.46824279852907	1.14709209098366e-07	7.11847230184061e-07	7.03825070405072
TPTE	0.813301166497172	3.80955324822178	5.45676914332236	1.21490653350913e-07	7.51028405851474e-07	6.98286259478532
ABCC9	0.802556462581879	3.98711589367585	5.43805504557871	1.33397512517163e-07	8.17986528812284e-07	6.89271553473549
LINC00312	0.656968477708162	5.11189111086047	5.42733967082161	1.4071879447228e-07	8.59961410785566e-07	6.84120716952231
POM121L9P	0.645946040965245	4.15614682794384	5.41677561324703	1.48318890066921e-07	9.01073105564191e-07	6.79050352920106
MYO5B	0.655712366295844	4.47312565137443	5.39105037056695	1.68535641473155e-07	1.01578216272373e-06	6.6673536056318
LOC100505718	0.869946762987889	3.721419527888	5.38604991729247	1.72765376550636e-07	1.03910860894146e-06	6.64346889218271
TRABD2A	-0.59493624603226	8.53854548373061	-5.38088063162343	1.77246441516531e-07	1.06252294452029e-06	6.61879593874142
CENPN	0.595818261319312	6.1468545897068	5.37928553916851	1.78651853557555e-07	1.07050383062494e-06	6.61118631226042
CLTC-IT1	-0.631266606592447	6.20828834652937	-5.37093579591345	1.86187426798188e-07	1.11013485128474e-06	6.57138138220814
ASPM	0.922092414203782	5.72407757306521	5.35295055276833	2.03484032064666e-07	1.19843305437271e-06	6.48580634059218
GAN	0.720293594621285	4.46874890819736	5.34101904516086	2.15810563711528e-07	1.26433322955927e-06	6.42915941466614
GRM3	0.909529303909793	4.98392425215096	5.32313503326746	2.3565699796786e-07	1.37281362016505e-06	6.34443758572705
FECH	-0.879709510259733	8.2840285829257	-5.30249915174178	2.60766189891028e-07	1.50995742888423e-06	6.24695672112134
CAV1	0.928030663136312	5.78110247719711	5.28977035253149	2.77531187248992e-07	1.59807101566123e-06	6.18697628161756
KLF1	-0.981351340064405	6.03804443992872	-5.28633752412621	2.8222899308803e-07	1.62189090938421e-06	6.17081959887137
BEX5	-0.660357328639744	6.38149017425345	-5.27637093139246	2.96310320666429e-07	1.69808606843454e-06	6.12395844600237
CEBPE	0.587511894176362	6.97974760350285	5.26069600192677	3.1984815013095e-07	1.81712473028405e-06	6.05039884519577
FPR1	0.60065082971394	9.8815202318258	5.24731294124041	3.41373651111066e-07	1.93067789203498e-06	5.98773136099736
CD160	-0.75289216037225	8.23724206597476	-5.2423124255612	3.49772344108382e-07	1.97316927767308e-06	5.96434834355408
LOC100289061	0.779117983760412	5.9295943326896	5.23787813602745	3.57387656674664e-07	2.00985361942371e-06	5.94362782093193
PHACTR1	0.683232441825868	7.03122537462421	5.21610312655058	3.97182034641579e-07	2.21811126223908e-06	5.84207920165106
MOP-1	0.63214967237719	3.09147295025388	5.20680178622719	4.15462763253449e-07	2.30771841556576e-06	5.79880425531551
EDNRB	0.823234473576917	4.85981363169949	5.20587680989026	4.17324731239211e-07	2.31628046874052e-06	5.79450410694424
EIF1AY	-1.88266147819951	3.86797268402704	-5.20230645882629	4.24588097295823e-07	2.35297997324253e-06	5.77791148926118
TTTY15	-0.687990835806284	4.50823774911556	-5.20111369753877	4.27041835268997e-07	2.36567100235447e-06	5.77237034155163
PABPC4L	0.895713693752995	3.52827416599487	5.19535070049986	4.39092684856874e-07	2.41944589181716e-06	5.74561170693596
PDZD4	-0.654132459816481	7.27516822159769	-5.18776131475259	4.55467263510272e-07	2.50013990106873e-06	5.71040877626467
EGR3	0.782863547099854	6.48346250418728	5.17941782098489	4.74152910199816e-07	2.59384254773578e-06	5.67175517105879
TYMS	0.679349843266192	6.66134795419339	5.16423879338197	5.10072750162348e-07	2.7793681386163e-06	5.60156098928147
OVOL2	0.646109698129612	4.49876062507236	5.16410106676672	5.10410456787854e-07	2.77956380254516e-06	5.60092483468525
AJ606316 /// LOC644135	-0.637106955660488	4.10579514192743	-5.16218800689406	5.15123789992496e-07	2.80206403340668e-06	5.59208987324603
MEIS2	0.596071286577372	4.75222062296018	5.15548476777806	5.31974595087909e-07	2.88395679775152e-06	5.56115331858594
XIST	2.00146744757087	10.3320324989279	5.15463224418698	5.34155657422128e-07	2.89361008872639e-06	5.55722107809393
IL4	-0.645496784550893	4.13617693562303	-5.14710652845553	5.53789254231084e-07	2.98765065001936e-06	5.52253142555692
NDST3	0.677576898920564	4.71468603924142	5.14028129898593	5.72199493760318e-07	3.07663663813909e-06	5.49110561851479
EGR2	0.775673645417752	6.44683617601102	5.13983282509256	5.73429767753534e-07	3.08210503285304e-06	5.48904184894527
CCDC176	-0.703589026185952	5.94598515608733	-5.13296352374106	5.92597700056371e-07	3.17450502554289e-06	5.45744893475466
FAM155A	0.747269100690654	4.37904542932652	5.13068913547858	5.99079973845266e-07	3.2044792235328e-06	5.44699612920329
SLC2A13	0.620428336505566	6.77419604511042	5.12213973565436	6.24067582654642e-07	3.31361086411004e-06	5.40773726494286
ZFY	-0.609644750691241	3.41531086492468	-5.11173281393105	6.55850475920599e-07	3.46835233387501e-06	5.36001931409464
SLC26A4-AS1	0.918497599572802	3.62577049908566	5.10787235779759	6.68034991166994e-07	3.52762503739005e-06	5.34233804768358
ANK1	-0.872955618551417	6.37998938775837	-5.1065314365843	6.72318399606535e-07	3.54765163545573e-06	5.33619899963546
TMEM45A	0.822603299376986	6.99184572852799	5.10262126801546	6.84961569467983e-07	3.60909572129813e-06	5.31830471080385
MMP26	0.722863500351918	4.62406475378375	5.0995721128895	6.94980417504488e-07	3.6565533215116e-06	5.30435833676547
CDC20B	0.663969175572031	4.65507737103625	5.09736959474557	7.02305640748027e-07	3.69240575690478e-06	5.29428850646858
PCOLCE2	0.687823505696882	4.55298715188685	5.09529510693733	7.09273479736562e-07	3.72226928200165e-06	5.28480721369963
RTN1	-0.5856278430087	8.3254656958216	-5.08782016153437	7.34940699259614e-07	3.8471922949653e-06	5.25066918757734
BCL10	0.753981572628568	6.48049475775567	5.08274113521746	7.52892283694723e-07	3.93403910926964e-06	5.22749624119766
PID1	-0.679472364745028	8.69819604699135	-5.07215362695527	7.91690158766563e-07	4.11532492346786e-06	5.1792506828082
TMEM88	0.595374472624251	6.93950672958022	5.07203320827751	7.92142388229958e-07	4.11532492346786e-06	5.1787024189498
GNAL	-0.601912967917499	5.12866621037687	-5.06337770737752	8.25312056370614e-07	4.27375091828754e-06	5.13932148208892
LINC01093	0.761486923190421	5.14599525790344	5.06330554625282	8.25594171719284e-07	4.27375091828754e-06	5.13899338940574
SOX11	0.807057171344444	3.94877437530738	5.04664331606263	8.93300138751269e-07	4.59625023331153e-06	5.06333643740284
LILRA3	0.827467807594338	9.48054991834153	5.03045723860147	9.64206221612237e-07	4.92252649980984e-06	4.99003375808671
KRBOX1-AS1	0.834819757143785	4.79250702165703	5.01574801341552	1.03334937297163e-06	5.24771556133482e-06	4.92358401267235
OLR1	0.835218008391148	5.75177614530227	5.01500088958737	1.03698660474142e-06	5.26433698571397e-06	4.92021302826583
CCNA1	0.779366531322665	5.18978686979837	4.97982292087973	1.22301369887625e-06	6.15467165385043e-06	4.76195125859966
NAG18	0.683465258894717	4.59262553879614	4.97859426902362	1.23006293071211e-06	6.17724097900697e-06	4.75643997675889
FREM2	0.841063335152138	3.51555346568649	4.97840940249355	1.23112697712222e-06	6.1804370268661e-06	4.75561082855732
KAZN	0.81874433004896	5.97913937037139	4.9772719228078	1.23769366608765e-06	6.20619600729919e-06	4.75050964647841
CCDC13	0.669202553750361	5.14985064578533	4.96405835215761	1.31650433705741e-06	6.57024764623301e-06	4.69132079071828
RBM46	0.971058726619269	3.90813014799734	4.94292093941892	1.45277309425266e-06	7.1858075055557e-06	4.59690322362194
ENPP5	-0.654370291337488	5.71338511850276	-4.93646127831808	1.49707298671475e-06	7.38218897201918e-06	4.56811416716346
DSC2	0.598759160585562	6.47158410717861	4.93515431997931	1.50619363871726e-06	7.41704145157772e-06	4.56229310835096
TMOD1	-0.649265496464367	6.88758936835769	-4.92226748447738	1.59905138132805e-06	7.82895989645471e-06	4.5049635519647
CDCA5	0.6738329085452	5.61092800505584	4.91764183188711	1.63371387498124e-06	7.97704953888642e-06	4.48441518591567
NAMPT	0.715448577133259	10.9075054832579	4.90668497483671	1.71874374596601e-06	8.35834567982728e-06	4.43580468933617
LOC101930235 /// TRIM48 /// TRIM49D1 /// TRIM49D2P	0.603000619013335	5.1731096745839	4.90248247135912	1.75247958115846e-06	8.51095006266237e-06	4.41718356063452
MELK	0.62264999128759	5.21696711131042	4.89849264764697	1.78510011165212e-06	8.6519288778364e-06	4.39951683891485
BC035247 /// RP11-18H7.1	0.656422029961936	3.86197627194502	4.89769495371156	1.79169206809373e-06	8.67161505999368e-06	4.3959860999162
LOC285902 /// ZNF273 /// ZNF479	0.760278830107493	4.82618447567599	4.89500821919409	1.81406821881021e-06	8.7688053399545e-06	4.38409757064172
FAM118A	-0.769450516524585	7.35460274126966	-4.87943963525054	1.94914630574496e-06	9.36536288461833e-06	4.31531292159134
LEKR1	0.755107300894619	4.18605389499012	4.87262468435718	2.01128879456699e-06	9.62873698174122e-06	4.2852595978563
ALPL	0.725327955807243	6.62139291108266	4.87225300615843	2.01473246917844e-06	9.6420292639192e-06	4.28362151678361
FOLR3	0.858525401780387	9.09887119174968	4.85973469252652	2.13410405108097e-06	1.01728911115677e-05	4.22850974400657
NEGR1-IT1	0.726657521317161	5.0594114954442	4.8528001711272	2.20314262902887e-06	1.04685595814336e-05	4.19803047187789
LINC00926	-0.850290173315615	9.58958016496804	-4.82149752177039	2.54257584580245e-06	1.18963576236267e-05	4.06088974881449
RP11-324J3.1	0.621178769483868	4.4651408038703	4.81752207555743	2.58914087910587e-06	1.20904806260219e-05	4.04352490909758
RASGEF1B	0.785212535061527	4.9318920622463	4.81145739711341	2.66176786111589e-06	1.23818895708748e-05	4.0170569019382
GPR133	-0.693049552301303	5.30861459369416	-4.80339148093547	2.76141467985381e-06	1.27796113890257e-05	3.98189733703018
PLOD2	0.641741307784404	5.4467987141915	4.79615625086468	2.85385650347905e-06	1.31652690854717e-05	3.95039999702891
LOC100505851	0.696222351007613	4.29328441748366	4.78943998311263	2.94233688549029e-06	1.35431831229271e-05	3.92119680675042
LPAR4	0.953382394086718	5.91591578969603	4.76468546626329	3.29189304475877e-06	1.50467204857364e-05	3.81385191050177
CCNB2	0.637375832830371	6.15299090229586	4.76205437891433	3.33132025556799e-06	1.52125028921719e-05	3.80246946844869
OLAH	0.847037867775666	4.26313334208498	4.75006767562548	3.51678387128142e-06	1.59786473724082e-05	3.75067897821887
MACROD2	0.938059938018296	6.14104688412777	4.71021523267808	4.20777311464657e-06	1.88019745389009e-05	3.57926540784254
LOC440173	0.590614048425265	4.77462820306773	4.69991300993969	4.40667742137312e-06	1.9633079152622e-05	3.53514782206007
CR2	-0.649320827673183	7.08687047281735	-4.69900363066566	4.42466376331422e-06	1.97010675820026e-05	3.53125739740675
VNN3	0.792976996256352	6.56523321822932	4.69405579926391	4.52377237996021e-06	2.00990108231063e-05	3.51010096184968
SOX8	-0.63496869291618	4.74326565114883	-4.68624468244978	4.68460456915171e-06	2.07625237160226e-05	3.4767390163586
ISPD-AS1	0.682815405668872	3.3998989540757	4.68617244149545	4.68611743837308e-06	2.07628618445144e-05	3.4764306841344
GXYLT2	0.621654643726191	4.29572649299142	4.68378553982293	4.7363695877137e-06	2.09662326650003e-05	3.46624534638319
PPP5D1	0.606460825016289	6.22097220497379	4.67972548834983	4.82304251033624e-06	2.13172579210672e-05	3.44893026849143
LRRC17	0.632929358519589	5.20247738145576	4.67692532848396	4.88370816718192e-06	2.15721986981297e-05	3.43699556612339
LINC01192	1.09021079211218	5.32185987709333	4.66360246287062	5.18256543541016e-06	2.27878363973176e-05	3.38029276734548
AP000525.9	0.777824423276604	6.24848365930749	4.62997480297048	6.01734670759913e-06	2.60619454494846e-05	3.23777012749832
ZBTB24	0.67571848309826	6.75933381351084	4.62982007210065	6.02147176452388e-06	2.60719986257231e-05	3.23711632321415
VGLL3	0.66937157078258	2.70687820252388	4.6295635744839	6.02831587773324e-06	2.60938153282056e-05	3.2360325508834
DLGAP5	0.701160929802024	5.32556066881446	4.62234977710681	6.22389850944713e-06	2.68234686205937e-05	3.20557278601288
NR4A2	0.610127515937719	6.02255705300111	4.62224259956033	6.22684990316281e-06	2.68246383458754e-05	3.2051205346704
LDB3	0.686454465207921	4.60130588118617	4.62083067104619	6.26585681652674e-06	2.69605324707535e-05	3.19916351191327
LINC00607	0.676642340066074	5.30581332118788	4.6110890981704	6.54146765439641e-06	2.79881089428631e-05	3.15810451729303
LOC102724441 /// LOC102724951 /// LOC389831	0.760499691146473	6.77058160463606	4.58913179544914	7.20614243345153e-06	3.0435527934154e-05	3.06582372248676
C9orf84	-0.646953666755713	5.54716013652973	-4.58879861405982	7.21671239713474e-06	3.04529655116706e-05	3.06442628291358
LINC00102	0.681595268499477	4.46982688361319	4.56732530893303	7.93032278061803e-06	3.31646282257733e-05	2.97454130822681
TGM2	-0.616618113166473	5.25706350051153	-4.55037309901666	8.54116208139192e-06	3.54626301529323e-05	2.90383055956053
LPPR1	0.758264499561676	3.82813921803954	4.51942029573339	9.77513098687112e-06	4.0136354588991e-05	2.77529000553331
LOC643355	0.691511347060718	4.40379115769786	4.50549421202667	1.03846187006317e-05	4.23860192262722e-05	2.71769835620997
CDC20	0.739089331909651	5.76610812187033	4.4543685300964	1.29507488611325e-05	5.16921218696348e-05	2.50755119339551
RUNDC3B	0.708747115988944	4.85302918811423	4.45289578985077	1.30330220699511e-05	5.19774470135218e-05	2.50152762522302
LRRTM4	0.613081218898544	3.20235636202223	4.44558478373105	1.34489281616079e-05	5.34150477383123e-05	2.47165022507066
FCRL1	-0.707539562943377	7.53263296986013	-4.44418595657489	1.35299431059181e-05	5.36925501674448e-05	2.46593846040976
EHF	0.761361618888496	4.12693466962888	4.44310927909238	1.35926191624802e-05	5.39116698011322e-05	2.46154314911545
CLCA4	0.876761596676245	3.7235789312913	4.42318161182022	1.48042283199578e-05	5.8158606118062e-05	2.38035525513737
CYP4Z1	0.683523123661068	3.67345508772856	4.42309797550806	1.48095254055638e-05	5.81636061648406e-05	2.38001516086514
SLC6A14	0.593871278103039	3.37916434422149	4.41208566975539	1.55230999894717e-05	6.07350742143569e-05	2.33528287776093
CA1	0.694489217152171	5.16445639215527	4.38324551018843	1.75515997997697e-05	6.77908262709972e-05	2.21858151487076
SCN11A	0.640596955383519	4.58876333224145	4.37620122991932	1.80843931813774e-05	6.96253954849352e-05	2.19017564923531
GYPB	-0.955037178041977	5.63264894350456	-4.37462240813315	1.82059165357949e-05	7.00745969885069e-05	2.18381441874615
ESR1	-0.596553021834242	5.20880885646043	-4.36846091230769	1.86877039698215e-05	7.16618162578483e-05	2.15900780038567
CEACAM6	0.953772546724366	6.93421005975528	4.34402727613023	2.07213346152995e-05	7.86877165514778e-05	2.0609291285869
PRO1804	0.697874225227193	4.59348935905397	4.33798386675196	2.12561206850462e-05	8.04091813081315e-05	2.03674263123849
RPH3A	0.682825983499599	7.64200262367396	4.3096597336929	2.39437060514536e-05	8.96292109716808e-05	1.92376851989634
ALAS2	-1.39985334575121	8.49131907899957	-4.28770937959213	2.62472460152942e-05	9.72945490277116e-05	1.83665169366422
MGAT4C	0.646304522766445	3.46764209325625	4.27834003149766	2.7293783739155e-05	0.000100806914750598	1.79958235903436
COL9A3	0.706617676553918	6.269882148441	4.27190638727628	2.8035404553628e-05	0.000103287204183937	1.77416817432988
CEACAM8	0.99654989138322	8.81997479039823	4.21916363480084	3.48856395846612e-05	0.000125798939350576	1.5670605446413
C2CD3	0.589482823084366	4.13168777877191	4.20353972986003	3.72045256431436e-05	0.000133065332620726	1.5061337692406
WIPF3	0.654491973504755	4.97586053783683	4.18484642687414	4.01726370293477e-05	0.0001425172123184	1.43349327309877
EGR1	0.693621702703491	5.73010832821046	4.16452331893699	4.36556967389185e-05	0.00015370421071074	1.35483612070789
LINC00328	0.683009958615581	4.5452054076115	4.12145759074155	5.20129428045794e-05	0.00018001510113855	1.18925066074814
DDIT4	-0.623711708726162	10.4662593744939	-4.11600098978141	5.31748362366344e-05	0.000183640599313758	1.16837659303697
FRK	0.743888479070913	3.4263768159902	4.04630659818679	7.0369971074764e-05	0.000235846386705591	0.903873613578273
LINC00937	0.661847475309794	6.07268414370152	4.04134852540512	7.17765132216238e-05	0.000240080061465431	0.885206398834634
C9orf38	0.592364466987469	7.12433376229747	4.02511296061255	7.65719995361021e-05	0.000254178941041636	0.824218749144271
MAGI2-IT1	0.702467732536148	3.06997239730717	4.01980343936052	7.82053461322717e-05	0.000258591138789687	0.804320354217634
RNASE3	0.84319160224864	7.70493633977252	4.01463999297708	7.98255093101737e-05	0.000263345831102474	0.784991361528956
AREG	0.64641980078905	3.70165008817222	3.97533051632085	9.32493741971055e-05	0.000303475164438362	0.638550261747019
DEFA4	0.975215767604521	9.30146595264606	3.92690574575749	0.000112743776693746	0.000360984892457845	0.459885119362534
ABCC13	0.820438810137897	5.65544232694053	3.91722831017347	0.000117077863157196	0.000372961506768999	0.42440999588524
GLDC	0.609209511459594	5.410408458283	3.89804338863557	0.000126141628615805	0.000398584380932276	0.354309979620279
IGHM	-0.686447066145972	11.3061640512825	-3.87932380598597	0.000135624197665218	0.000425534169664395	0.286201910755001
LRRN1	0.648583550484786	5.18366619682868	3.75456153009443	0.000218328969612462	0.000651829910722765	-0.160328363240995
PALM2	0.629618335651042	3.83400901078094	3.74359317730256	0.000227529194785185	0.000677199228218755	-0.198966478483335
POF1B	0.737238692750648	4.07343162619039	3.63403986525091	0.000341844331292607	0.000970854022435067	-0.57936424209706
FCER1A	-0.627503353829353	6.33542140011706	-3.60929438838838	0.000374276140260936	0.00105343973810931	-0.663890234959875
LINC00276	0.721272631395916	4.08855639297741	3.59798283531027	0.000390046027293632	0.00109335438954128	-0.702356231919426
MZB1	0.726607794446286	7.96890669969208	3.58305689981983	0.000411812353315092	0.00114526148594632	-0.752947692067425
HBD	-0.901289958097037	9.47020737796197	-3.54505425597857	0.0004724962506128	0.00129557736864102	-0.880905554266582
ANKFN1 /// BC037494	0.646758941229777	4.05023821262802	3.54451534813268	0.000473414290504222	0.00129760226449033	-0.882711285945149
MS4A1	-0.664140029153252	10.7670427175368	-3.53090029026331	0.000497170896617626	0.00135577565449331	-0.928249698987639
TCL1A	-0.718224416275964	9.78445008603634	-3.44655721449344	0.000671127513281399	0.00177945440276207	-1.20683148821843
APOBEC3B	0.99204553975726	6.99977821262676	3.37634708716256	0.00085780063035073	0.00221428692810486	-1.43408527269576
ADORA3	0.693182464923762	6.54116469091919	3.27267443744521	0.00122353994288566	0.00303220555461701	-1.76187165766579
CTSG	0.609148979314858	6.64609870347709	3.25059700576374	0.00131818355191773	0.00324118864849728	-1.83047045421197
ZFP57	0.606600699456584	4.88694031458956	3.21890222867907	0.00146598589175419	0.00357239826227	-1.92820961535827
MPO	0.620813629102518	6.28718142268655	3.2006651984923	0.00155785245369158	0.00377462556801415	-1.98405075498559
ANKRD20A5P /// ANKRD20A5P	0.6066001340216	6.25879956803415	3.15972824281667	0.00178382470232666	0.0042642438674706	-2.10833816977125
VSIG4	0.604928279618298	6.5579564730978	3.09403701745827	0.00221061275903311	0.00517450055678814	-2.30470574248483
IGLC1 /// IGLV3-10 /// IGLV3-10	0.72657722352127	7.36641076734577	3.01625591168254	0.00283688741889334	0.00646406020262738	-2.53228950664351
